# Supplementary material for: Seed plant diversity of different forest types in Liangshui National Natural Reserve
Source: Biodivers Data J. 2017 Dec 29;(5):e22167. doi: 10.3897/BDJ.5.e22167 (PMC5769677; doi:10.3897/BDJ.5.e22167)
Supplement: Supplementary material 1 — List of all plants recorded in all 5 forest types in Liangshui National Natural Reserve. [file bdj-05-e22167-s001.xls]

## Sheet: tree
Forest type	family_name	genus_name	species_name	Plot number	quadrat size	diameter at breast height (cm)	high (m)	Canopy diameter (m)
Betula costata-Pinus koraiensis forest	Betulaceae	Betula	Betula lenta	01-T	25*25m	25	17	4
Betula costata-Pinus koraiensis forest	Pinaceae	Larix	Larix gmelinii	01-T	25*25m	11.5	8	2
Betula costata-Pinus koraiensis forest	Betulaceae	Betula	Betula lenta	01-T	25*25m	22	12	4
Betula costata-Pinus koraiensis forest	Betulaceae	Betula	Betula lenta	01-T	25*25m	11.9	10	3
Betula costata-Pinus koraiensis forest	Pinaceae	Larix	Larix gmelinii	01-T	25*25m	14.4	10	3
Betula costata-Pinus koraiensis forest	Betulaceae	Betula	Betula lenta	01-T	25*25m	18.4	15	2.5
Betula costata-Pinus koraiensis forest	Betulaceae	Betula	Betula lenta	01-T	25*25m	19.2	12	2
Betula costata-Pinus koraiensis forest	Betulaceae	Betula	Betula platyphylla	01-T	25*25m	18.2	12	1.5
Betula costata-Pinus koraiensis forest	Betulaceae	Betula	Betula lenta	01-T	25*25m	18.5	12	2
Betula costata-Pinus koraiensis forest	Betulaceae	Betula	Betula lenta	01-T	25*25m	11.5	7	2.5
Betula costata-Pinus koraiensis forest	Pinaceae	Pinus	Pinus koraiensis	01-T	25*25m	5.5	4	1.5
Betula costata-Pinus koraiensis forest	Betulaceae	Betula	Betula lenta	01-T	25*25m	16.5	12	1.5
Betula costata-Pinus koraiensis forest	Betulaceae	Betula	Betula lenta	01-T	25*25m	21.4	14	3.5
Betula costata-Pinus koraiensis forest	Aceraceae	Acer	Acer pictum subsp. mono	01-T	25*25m	8.2	6	2.5
Betula costata-Pinus koraiensis forest	Pinaceae	Picea	Picea koraiensis	01-T	25*25m	6.7	6	3.5
Betula costata-Pinus koraiensis forest	Betulaceae	Betula	Betula platyphylla	01-T	25*25m	15	8	3
Betula costata-Pinus koraiensis forest	Betulaceae	Betula	Betula platyphylla	01-T	25*25m	10.9	6	1.5
Betula costata-Pinus koraiensis forest	Betulaceae	Betula	Betula lenta	01-T	25*25m	19.5	12	2
Betula costata-Pinus koraiensis forest	Betulaceae	Betula	Betula lenta	01-T	25*25m	25.3	14	2
Betula costata-Pinus koraiensis forest	Pinaceae	Pinus	Pinus sylvestris var. mongolica	01-T	25*25m	8.5	10	1.5
Betula costata-Pinus koraiensis forest	Betulaceae	Betula	Betula lenta	01-T	25*25m	21.8	12	3.5
Betula costata-Pinus koraiensis forest	Pinaceae	Pinus	Pinus koraiensis	01-T	25*25m	4.6	3	1.5
Betula costata-Pinus koraiensis forest	Betulaceae	Betula	Betula platyphylla	01-T	25*25m	19.7	8	1.5
Betula costata-Pinus koraiensis forest	Pinaceae	Pinus	Pinus koraiensis	01-T	25*25m	12.6	8	1
Betula costata-Pinus koraiensis forest	Pinaceae	Pinus	Pinus koraiensis	01-T	25*25m	9	7	1
Betula costata-Pinus koraiensis forest	Betulaceae	Betula	Betula lenta	01-T	25*25m	16.8	8	1
Betula costata-Pinus koraiensis forest	Pinaceae	Pinus	Pinus koraiensis	01-T	25*25m	9.5	7	3.5
Betula costata-Pinus koraiensis forest	Betulaceae	Betula	Betula platyphylla	01-T	25*25m	17.5	12	2
Betula costata-Pinus koraiensis forest	Betulaceae	Betula	Betula platyphylla	01-T	25*25m	14.4	8	2.5
Betula costata-Pinus koraiensis forest	Betulaceae	Betula	Betula platyphylla	01-T	25*25m	20	14	3
Betula costata-Pinus koraiensis forest	Betulaceae	Betula	Betula lenta	01-T	25*25m	12.8	7	1.5
Betula costata-Pinus koraiensis forest	Betulaceae	Betula	Betula lenta	01-T	25*25m	21.8	12	1
Betula costata-Pinus koraiensis forest	Betulaceae	Betula	Betula lenta	01-T	25*25m	12.5	8	1
Betula costata-Pinus koraiensis forest	Pinaceae	Pinus	Pinus koraiensis	01-T	25*25m	18.1	10	1.5
Betula costata-Pinus koraiensis forest	Pinaceae	Pinus	Pinus koraiensis	01-T	25*25m	28.4	16	2
Betula costata-Pinus koraiensis forest	Betulaceae	Betula	Betula platyphylla	01-T	25*25m	17.2	12	2.5
Betula costata-Pinus koraiensis forest	Pinaceae	Pinus	Pinus koraiensis	01-T	25*25m	19.4	14	2.5
Betula costata-Pinus koraiensis forest	Pinaceae	Picea	Picea koraiensis	01-T	25*25m	7.5	8	1.5
Betula costata-Pinus koraiensis forest	Betulaceae	Betula	Betula lenta	01-T	25*25m	14.8	12	2
Betula costata-Pinus koraiensis forest	Betulaceae	Betula	Betula lenta	01-T	25*25m	15.6	12	2
Betula costata-Pinus koraiensis forest	Pinaceae	Picea	Picea koraiensis	01-T	25*25m	13.7	6	2.5
Betula costata-Pinus koraiensis forest	Betulaceae	Betula	Betula platyphylla	01-T	25*25m	12.1	5	2.5
Betula costata-Pinus koraiensis forest	Betulaceae	Betula	Betula lenta	01-T	25*25m	16.3	9	3
Betula costata-Pinus koraiensis forest	Pinaceae	Pinus	Pinus sylvestris var. mongolica	01-T	25*25m	2.4	2.5	1.5
Betula costata-Pinus koraiensis forest	Betulaceae	Betula	Betula lenta	01-T	25*25m	18.1	12	3.5
Betula costata-Pinus koraiensis forest	Pinaceae	Picea	Picea koraiensis	01-T	25*25m	4.8	6	2
Betula costata-Pinus koraiensis forest	Betulaceae	Betula	Betula platyphylla	01-T	25*25m	12.2	8	3
Betula costata-Pinus koraiensis forest	Betulaceae	Betula	Betula lenta	01-T	25*25m	23.6	12	3.5
Betula costata-Pinus koraiensis forest	Betulaceae	Betula	Betula lenta	01-T	25*25m	24.7	10	3.5
Betula costata-Pinus koraiensis forest	Pinaceae	Pinus	Pinus koraiensis	01-T	25*25m	15	9	2
Betula costata-Pinus koraiensis forest	Pinaceae	Pinus	Pinus koraiensis	01-T	25*25m	11.2	6	1.8
Betula costata-Pinus koraiensis forest	Betulaceae	Betula	Betula lenta	01-T	25*25m	19.5	8	4
Betula costata-Pinus koraiensis forest	Pinaceae	Pinus	Pinus sylvestris var. mongolica	01-T	25*25m	13.3	6	2.5
Betula costata-Pinus koraiensis forest	Betulaceae	Betula	Betula lenta	01-T	25*25m	18.7	9	3
Betula costata-Pinus koraiensis forest	Betulaceae	Betula	Betula lenta	01-T	25*25m	13.6	6	2.5
Betula costata-Pinus koraiensis forest	Aceraceae	Acer	Acer pictum subsp. mono	01-T	25*25m	4.4	2	2.5
Betula costata-Pinus koraiensis forest	Aceraceae	Acer	Acer pictum subsp. mono	01-T	25*25m	12.4	4	3.5
Betula costata-Pinus koraiensis forest	Pinaceae	Pinus	Pinus koraiensis	01-T	25*25m	8.3	4	3.5
Betula costata-Pinus koraiensis forest	Betulaceae	Betula	Betula lenta	01-T	25*25m	9.5	3.6	3
Betula costata-Pinus koraiensis forest	Betulaceae	Betula	Betula lenta	01-T	25*25m	24.5	10	4
Betula costata-Pinus koraiensis forest	Pinaceae	Pinus	Pinus sylvestris var. mongolica	01-T	25*25m	3.5	2	2
Betula costata-Pinus koraiensis forest	Pinaceae	Pinus	Pinus koraiensis	01-T	25*25m	15.6	6	2.5
Betula costata-Pinus koraiensis forest	Betulaceae	Betula	Betula lenta	01-T	25*25m	23	12	3.5
Betula costata-Pinus koraiensis forest	Betulaceae	Betula	Betula lenta	01-T	25*25m	25.4	12.5	4
Betula costata-Pinus koraiensis forest	Betulaceae	Betula	Betula lenta	01-T	25*25m	11.5	8	2.5
Betula costata-Pinus koraiensis forest	Betulaceae	Betula	Betula lenta	01-T	25*25m	26.6	13	4.5
Betula costata-Pinus koraiensis forest	Betulaceae	Betula	Betula platyphylla	01-T	25*25m	12.2	8	3
Betula costata-Pinus koraiensis forest	Pinaceae	Pinus	Pinus koraiensis	01-T	25*25m	7	8	3
Betula costata-Pinus koraiensis forest	Pinaceae	Larix	Larix gmelinii	01-T	25*25m	9.7	10	3
Betula costata-Pinus koraiensis forest	Betulaceae	Betula	Betula lenta	01-T	25*25m	15.2	13	3.5
Betula costata-Pinus koraiensis forest	Betulaceae	Betula	Betula lenta	01-T	25*25m	19.5	14	4
Betula costata-Pinus koraiensis forest	Betulaceae	Betula	Betula lenta	01-T	25*25m	17.5	13	3
Betula costata-Pinus koraiensis forest	Pinaceae	Picea	Picea koraiensis	01-T	25*25m	13	6	3
Betula costata-Pinus koraiensis forest	Pinaceae	Picea	Picea koraiensis	01-T	25*25m	6.5	3	2
Betula costata-Pinus koraiensis forest	Pinaceae	Picea	Picea koraiensis	01-T	25*25m	14	8	3
Betula costata-Pinus koraiensis forest	Betulaceae	Betula	Betula platyphylla	01-T	25*25m	17.5	10	4
Betula costata-Pinus koraiensis forest	Pinaceae	Pinus	Pinus koraiensis	01-T	25*25m	42.5	25	4.5
Betula costata-Pinus koraiensis forest	Betulaceae	Betula	Betula lenta	01-T	25*25m	22.2	20	3.5
Betula costata-Pinus koraiensis forest	Pinaceae	Pinus	Pinus koraiensis	01-T	25*25m	9.6	10	2.5
Betula costata-Pinus koraiensis forest	Betulaceae	Betula	Betula lenta	01-T	25*25m	14.8	9	3
Betula costata-Pinus koraiensis forest	Betulaceae	Betula	Betula lenta	01-T	25*25m	13.7	8.5	3.5
Betula costata-Pinus koraiensis forest	Betulaceae	Betula	Betula lenta	01-T	25*25m	14.3	9	3.5
Betula costata-Pinus koraiensis forest	Betulaceae	Betula	Betula lenta	01-T	25*25m	21.2	16	3
Betula costata-Pinus koraiensis forest	Pinaceae	Pinus	Pinus sylvestris var. mongolica	01-T	25*25m	4.3	2	2.5
Betula costata-Pinus koraiensis forest	Pinaceae	Pinus	Pinus sylvestris var. mongolica	01-T	25*25m	2.5	2	1.5
Betula costata-Pinus koraiensis forest	Betulaceae	Betula	Betula lenta	01-T	25*25m	25	17	4
Betula costata-Pinus koraiensis forest	Pinaceae	Larix	Larix gmelinii	01-T	25*25m	11.5	8	2
Betula costata-Pinus koraiensis forest	Betulaceae	Betula	Betula lenta	01-T	25*25m	22	12	4
Betula costata-Pinus koraiensis forest	Betulaceae	Betula	Betula lenta	01-T	25*25m	11.9	10	3
Betula costata-Pinus koraiensis forest	Pinaceae	Larix	Larix gmelinii	01-T	25*25m	14.4	10	3
Betula costata-Pinus koraiensis forest	Betulaceae	Betula	Betula lenta	01-T	25*25m	18.4	15	2.5
Betula costata-Pinus koraiensis forest	Betulaceae	Betula	Betula lenta	01-T	25*25m	19.2	12	2
Betula costata-Pinus koraiensis forest	Betulaceae	Betula	Betula platyphylla	01-T	25*25m	18.2	12	1.5
Betula costata-Pinus koraiensis forest	Betulaceae	Betula	Betula lenta	01-T	25*25m	18.5	12	2
Betula costata-Pinus koraiensis forest	Betulaceae	Betula	Betula lenta	01-T	25*25m	11.5	7	2.5
Betula costata-Pinus koraiensis forest	Pinaceae	Pinus	Pinus koraiensis	01-T	25*25m	5.5	4	1.5
Betula costata-Pinus koraiensis forest	Betulaceae	Betula	Betula lenta	01-T	25*25m	16.5	12	1.5
Betula costata-Pinus koraiensis forest	Betulaceae	Betula	Betula lenta	01-T	25*25m	21.4	14	3.5
Betula costata-Pinus koraiensis forest	Aceraceae	Acer	Acer pictum subsp. mono	01-T	25*25m	8.2	6	2.5
Betula costata-Pinus koraiensis forest	Pinaceae	Picea	Picea koraiensis	01-T	25*25m	6.7	6	3.5
Betula costata-Pinus koraiensis forest	Betulaceae	Betula	Betula platyphylla	01-T	25*25m	15	8	3
Betula costata-Pinus koraiensis forest	Betulaceae	Betula	Betula platyphylla	01-T	25*25m	10.9	6	1.5
Betula costata-Pinus koraiensis forest	Betulaceae	Betula	Betula lenta	01-T	25*25m	19.5	12	2
Betula costata-Pinus koraiensis forest	Betulaceae	Betula	Betula lenta	01-T	25*25m	25.3	14	2
Betula costata-Pinus koraiensis forest	Pinaceae	Pinus	Pinus sylvestris var. mongolica	01-T	25*25m	8.5	10	1.5
Betula costata-Pinus koraiensis forest	Betulaceae	Betula	Betula lenta	01-T	25*25m	21.8	12	3.5
Betula costata-Pinus koraiensis forest	Pinaceae	Pinus	Pinus koraiensis	01-T	25*25m	4.6	3	1.5
Betula costata-Pinus koraiensis forest	Betulaceae	Betula	Betula platyphylla	01-T	25*25m	19.7	8	1.5
Betula costata-Pinus koraiensis forest	Pinaceae	Pinus	Pinus koraiensis	01-T	25*25m	12.6	8	1
Betula costata-Pinus koraiensis forest	Pinaceae	Pinus	Pinus koraiensis	01-T	25*25m	9	7	1
Betula costata-Pinus koraiensis forest	Betulaceae	Betula	Betula lenta	01-T	25*25m	16.8	8	1
Betula costata-Pinus koraiensis forest	Pinaceae	Pinus	Pinus koraiensis	01-T	25*25m	9.5	7	3.5
Betula costata-Pinus koraiensis forest	Betulaceae	Betula	Betula platyphylla	01-T	25*25m	17.5	12	2
Betula costata-Pinus koraiensis forest	Betulaceae	Betula	Betula platyphylla	01-T	25*25m	14.4	8	2.5
Betula costata-Pinus koraiensis forest	Betulaceae	Betula	Betula platyphylla	01-T	25*25m	20	14	3
Betula costata-Pinus koraiensis forest	Betulaceae	Betula	Betula lenta	01-T	25*25m	12.8	7	1.5
Betula costata-Pinus koraiensis forest	Betulaceae	Betula	Betula lenta	01-T	25*25m	21.8	12	1
Betula costata-Pinus koraiensis forest	Betulaceae	Betula	Betula lenta	01-T	25*25m	12.5	8	1
Betula costata-Pinus koraiensis forest	Pinaceae	Pinus	Pinus koraiensis	01-T	25*25m	18.1	10	1.5
Betula costata-Pinus koraiensis forest	Pinaceae	Pinus	Pinus koraiensis	01-T	25*25m	28.4	16	2
Betula costata-Pinus koraiensis forest	Betulaceae	Betula	Betula platyphylla	01-T	25*25m	17.2	12	2.5
Betula costata-Pinus koraiensis forest	Pinaceae	Pinus	Pinus koraiensis	01-T	25*25m	19.4	14	2.5
Betula costata-Pinus koraiensis forest	Pinaceae	Picea	Picea koraiensis	01-T	25*25m	7.5	8	1.5
Betula costata-Pinus koraiensis forest	Betulaceae	Betula	Betula lenta	01-T	25*25m	14.8	12	2
Betula costata-Pinus koraiensis forest	Betulaceae	Betula	Betula lenta	01-T	25*25m	15.6	12	2
Betula costata-Pinus koraiensis forest	Pinaceae	Picea	Picea koraiensis	01-T	25*25m	13.7	6	2.5
Betula costata-Pinus koraiensis forest	Betulaceae	Betula	Betula platyphylla	01-T	25*25m	12.1	5	2.5
Betula costata-Pinus koraiensis forest	Betulaceae	Betula	Betula lenta	01-T	25*25m	16.3	9	3
Betula costata-Pinus koraiensis forest	Pinaceae	Pinus	Pinus sylvestris var. mongolica	01-T	25*25m	2.4	2.5	1.5
Betula costata-Pinus koraiensis forest	Betulaceae	Betula	Betula lenta	01-T	25*25m	18.1	12	3.5
Betula costata-Pinus koraiensis forest	Pinaceae	Picea	Picea koraiensis	01-T	25*25m	4.8	6	2
Betula costata-Pinus koraiensis forest	Betulaceae	Betula	Betula platyphylla	01-T	25*25m	12.2	8	3
Betula costata-Pinus koraiensis forest	Betulaceae	Betula	Betula lenta	01-T	25*25m	23.6	12	3.5
Betula costata-Pinus koraiensis forest	Betulaceae	Betula	Betula lenta	01-T	25*25m	24.7	10	3.5
Betula costata-Pinus koraiensis forest	Pinaceae	Pinus	Pinus koraiensis	01-T	25*25m	15	9	2
Betula costata-Pinus koraiensis forest	Pinaceae	Pinus	Pinus koraiensis	01-T	25*25m	11.2	6	1.8
Betula costata-Pinus koraiensis forest	Betulaceae	Betula	Betula lenta	01-T	25*25m	19.5	8	4
Betula costata-Pinus koraiensis forest	Pinaceae	Pinus	Pinus sylvestris var. mongolica	01-T	25*25m	13.3	6	2.5
Betula costata-Pinus koraiensis forest	Betulaceae	Betula	Betula lenta	01-T	25*25m	18.7	9	3
Betula costata-Pinus koraiensis forest	Betulaceae	Betula	Betula lenta	01-T	25*25m	13.6	6	2.5
Betula costata-Pinus koraiensis forest	Aceraceae	Acer	Acer pictum subsp. mono	01-T	25*25m	4.4	2	2.5
Betula costata-Pinus koraiensis forest	Aceraceae	Acer	Acer pictum subsp. mono	01-T	25*25m	12.4	4	3.5
Betula costata-Pinus koraiensis forest	Pinaceae	Pinus	Pinus koraiensis	01-T	25*25m	8.3	4	3.5
Betula costata-Pinus koraiensis forest	Betulaceae	Betula	Betula lenta	01-T	25*25m	9.5	3.6	3
Betula costata-Pinus koraiensis forest	Betulaceae	Betula	Betula lenta	01-T	25*25m	24.5	10	4
Betula costata-Pinus koraiensis forest	Pinaceae	Pinus	Pinus sylvestris var. mongolica	01-T	25*25m	3.5	2	2
Betula costata-Pinus koraiensis forest	Pinaceae	Pinus	Pinus koraiensis	01-T	25*25m	15.6	6	2.5
Betula costata-Pinus koraiensis forest	Betulaceae	Betula	Betula lenta	01-T	25*25m	23	12	3.5
Betula costata-Pinus koraiensis forest	Betulaceae	Betula	Betula lenta	01-T	25*25m	25.4	12.5	4
Betula costata-Pinus koraiensis forest	Betulaceae	Betula	Betula lenta	01-T	25*25m	11.5	8	2.5
Betula costata-Pinus koraiensis forest	Betulaceae	Betula	Betula lenta	01-T	25*25m	26.6	13	4.5
Betula costata-Pinus koraiensis forest	Betulaceae	Betula	Betula platyphylla	01-T	25*25m	12.2	8	3
Betula costata-Pinus koraiensis forest	Pinaceae	Pinus	Pinus koraiensis	01-T	25*25m	7	8	3
Betula costata-Pinus koraiensis forest	Pinaceae	Larix	Larix gmelinii	01-T	25*25m	9.7	10	3
Betula costata-Pinus koraiensis forest	Betulaceae	Betula	Betula lenta	01-T	25*25m	15.2	13	3.5
Betula costata-Pinus koraiensis forest	Betulaceae	Betula	Betula lenta	01-T	25*25m	19.5	14	4
Betula costata-Pinus koraiensis forest	Betulaceae	Betula	Betula lenta	01-T	25*25m	17.5	13	3
Betula costata-Pinus koraiensis forest	Pinaceae	Picea	Picea koraiensis	01-T	25*25m	13	6	3
Betula costata-Pinus koraiensis forest	Pinaceae	Picea	Picea koraiensis	01-T	25*25m	6.5	3	2
Betula costata-Pinus koraiensis forest	Pinaceae	Picea	Picea koraiensis	01-T	25*25m	14	8	3
Betula costata-Pinus koraiensis forest	Betulaceae	Betula	Betula platyphylla	01-T	25*25m	17.5	10	4
Betula costata-Pinus koraiensis forest	Pinaceae	Pinus	Pinus koraiensis	01-T	25*25m	42.5	25	4.5
Betula costata-Pinus koraiensis forest	Betulaceae	Betula	Betula lenta	01-T	25*25m	22.2	20	3.5
Betula costata-Pinus koraiensis forest	Pinaceae	Pinus	Pinus koraiensis	01-T	25*25m	9.6	10	2.5
Betula costata-Pinus koraiensis forest	Betulaceae	Betula	Betula lenta	01-T	25*25m	14.8	9	3
Betula costata-Pinus koraiensis forest	Betulaceae	Betula	Betula lenta	01-T	25*25m	13.7	8.5	3.5
Betula costata-Pinus koraiensis forest	Betulaceae	Betula	Betula lenta	01-T	25*25m	14.3	9	3.5
Betula costata-Pinus koraiensis forest	Betulaceae	Betula	Betula lenta	01-T	25*25m	21.2	16	3
Betula costata-Pinus koraiensis forest	Pinaceae	Pinus	Pinus sylvestris var. mongolica	01-T	25*25m	4.3	2	2.5
Betula costata-Pinus koraiensis forest	Pinaceae	Pinus	Pinus sylvestris var. mongolica	01-T	25*25m	2.5	2	1.5
Betula costata-Pinus koraiensis forest	Pinaceae	Pinus	Pinus koraiensis	03-T	25*25m	59.2	28.5	6
Betula costata-Pinus koraiensis forest	Pinaceae	Picea	Picea koraiensis	03-T	25*25m	5.8	5	1.5
Betula costata-Pinus koraiensis forest	Pinaceae	Picea	Picea koraiensis	03-T	25*25m	5.8	5	2.5
Betula costata-Pinus koraiensis forest	Pinaceae	Picea	Picea koraiensis	03-T	25*25m	0.5	1.7	1.2
Betula costata-Pinus koraiensis forest	Pinaceae	Picea	Picea koraiensis	03-T	25*25m	2.5	3.5	2.1
Betula costata-Pinus koraiensis forest	Pinaceae	Picea	Picea koraiensis	03-T	25*25m	5	2.1	2
Betula costata-Pinus koraiensis forest	Pinaceae	Picea	Picea jezoensis var. microsperma	03-T	25*25m	34	18.7	6
Betula costata-Pinus koraiensis forest	Pinaceae	Picea	Picea koraiensis	03-T	25*25m	8	8	4.5
Betula costata-Pinus koraiensis forest	Tiliaceae	Tilia	Tilia amurensis	03-T	25*25m	16.5	11	5
Betula costata-Pinus koraiensis forest	Pinaceae	Picea	Picea koraiensis	03-T	25*25m	6.5	6	3
Betula costata-Pinus koraiensis forest	Pinaceae	Picea	Picea koraiensis	03-T	25*25m	8	4.5	9
Betula costata-Pinus koraiensis forest	Aceraceae	Acer	Acer pictum subsp. mono	03-T	25*25m	6.7	6	4
Betula costata-Pinus koraiensis forest	Pinaceae	Picea	Picea koraiensis	03-T	25*25m	6	5.5	3
Betula costata-Pinus koraiensis forest	Pinaceae	Picea	Picea koraiensis	03-T	25*25m	8.9	7	3
Betula costata-Pinus koraiensis forest	Pinaceae	Picea	Picea koraiensis	03-T	25*25m	7.5	6.3	3.2
Betula costata-Pinus koraiensis forest	Aceraceae	Acer	Acer pictum subsp. mono	03-T	25*25m	2	4	2.1
Betula costata-Pinus koraiensis forest	Pinaceae	Picea	Picea koraiensis	03-T	25*25m	8.5	8.1	3
Betula costata-Pinus koraiensis forest	Aceraceae	Acer	Acer ukurunduense	03-T	25*25m	3	5	1.8
Betula costata-Pinus koraiensis forest	Aceraceae	Acer	Acer ukurunduense	03-T	25*25m	2.6	5.2	2.2
Betula costata-Pinus koraiensis forest	Aceraceae	Acer	Acer pictum subsp. mono	03-T	25*25m	3.5	3	3
Betula costata-Pinus koraiensis forest	Aceraceae	Acer	Acer pictum subsp. mono	03-T	25*25m	2.6	5	2
Betula costata-Pinus koraiensis forest	Aceraceae	Acer	Acer pictum subsp. mono	03-T	25*25m	2	4	1.8
Betula costata-Pinus koraiensis forest	Pinaceae	Pinus	Pinus koraiensis	03-T	25*25m	31.5	25	23
Betula costata-Pinus koraiensis forest	Pinaceae	Pinus	Pinus koraiensis	03-T	25*25m	24.2	21	5
Betula costata-Pinus koraiensis forest	Aceraceae	Acer	Acer pictum subsp. mono	03-T	25*25m	2.6	4.5	3
Betula costata-Pinus koraiensis forest	Aceraceae	Acer	Acer pictum subsp. mono	03-T	25*25m	3.9	5	3
Betula costata-Pinus koraiensis forest	Pinaceae	Picea	Picea koraiensis	03-T	25*25m	39	4.8	1.5
Betula costata-Pinus koraiensis forest	Pinaceae	Pinus	Pinus koraiensis	03-T	25*25m	8	6	3
Betula costata-Pinus koraiensis forest	Pinaceae	Picea	Picea koraiensis	03-T	25*25m	6.9	6.5	3
Betula costata-Pinus koraiensis forest	Pinaceae	Picea	Picea koraiensis	03-T	25*25m	5.8	7	1.8
Betula costata-Pinus koraiensis forest	Pinaceae	Picea	Picea koraiensis	03-T	25*25m	2.5	4.5	0.8
Betula costata-Pinus koraiensis forest	Pinaceae	Picea	Picea koraiensis	03-T	25*25m	8	9	2.5
Betula costata-Pinus koraiensis forest	Pinaceae	Picea	Picea koraiensis	03-T	25*25m	3.5	6	0.6
Betula costata-Pinus koraiensis forest	Pinaceae	Picea	Picea jezoensis var. microsperma	03-T	25*25m	4.5	6	3
Betula costata-Pinus koraiensis forest	Pinaceae	Picea	Picea koraiensis	03-T	25*25m	8.9	8	3
Betula costata-Pinus koraiensis forest	Pinaceae	Pinus	Pinus koraiensis	03-T	25*25m	3.1	5.5	1
Betula costata-Pinus koraiensis forest	Pinaceae	Picea	Picea koraiensis	03-T	25*25m	1.5	3.5	1
Betula costata-Pinus koraiensis forest	Pinaceae	Picea	Picea koraiensis	03-T	25*25m	2.9	4.2	1.2
Betula costata-Pinus koraiensis forest	Pinaceae	Picea	Picea koraiensis	03-T	25*25m	2.5	6	0.8
Betula costata-Pinus koraiensis forest	Pinaceae	Picea	Picea koraiensis	03-T	25*25m	8.9	8.5	2
Betula costata-Pinus koraiensis forest	Pinaceae	Picea	Picea koraiensis	03-T	25*25m	7	7	2
Betula costata-Pinus koraiensis forest	Pinaceae	Picea	Picea koraiensis	03-T	25*25m	11.6	9.5	4
Betula costata-Pinus koraiensis forest	Pinaceae	Picea	Picea koraiensis	03-T	25*25m	3.1	5	2
Betula costata-Pinus koraiensis forest	Pinaceae	Pinus	Pinus koraiensis	03-T	25*25m	3.1	4	1.2
Betula costata-Pinus koraiensis forest	Pinaceae	Picea	Picea koraiensis	03-T	25*25m	2.7	4	1.5
Betula costata-Pinus koraiensis forest	Pinaceae	Picea	Picea koraiensis	03-T	25*25m	5.2	6	2.2
Betula costata-Pinus koraiensis forest	Pinaceae	Picea	Picea jezoensis var. microsperma	03-T	25*25m	7.7	6.5	3
Betula costata-Pinus koraiensis forest	Tiliaceae	Tilia	Tilia amurensis	03-T	25*25m	2.9	5	2
Betula costata-Pinus koraiensis forest	Betulaceae	Betula	Betula lenta	03-T	25*25m	14.5	22	4.5
Betula costata-Pinus koraiensis forest	Betulaceae	Betula	Betula lenta	03-T	25*25m	22.8	25	5
Betula costata-Pinus koraiensis forest	Pinaceae	Picea	Picea jezoensis var. microsperma	03-T	25*25m	7.8	7	1.6
Betula costata-Pinus koraiensis forest	Pinaceae	Picea	Picea jezoensis var. microsperma	03-T	25*25m	10.5	10	2.2
Betula costata-Pinus koraiensis forest	Pinaceae	Picea	Picea jezoensis var. microsperma	03-T	25*25m	3.5	4	2
Betula costata-Pinus koraiensis forest	Pinaceae	Pinus	Pinus koraiensis	03-T	25*25m	20.1	20	3.5
Betula costata-Pinus koraiensis forest	Pinaceae	Picea	Picea jezoensis var. microsperma	03-T	25*25m	1	1.8	0.6
Betula costata-Pinus koraiensis forest	Betulaceae	Betula	Betula lenta	03-T	25*25m	22.6	21	4.2
Betula costata-Pinus koraiensis forest	Pinaceae	Picea	Picea jezoensis var. microsperma	03-T	25*25m	15	15	3.2
Betula costata-Pinus koraiensis forest	Pinaceae	Picea	Picea jezoensis var. microsperma	03-T	25*25m	5.8	6	2
Betula costata-Pinus koraiensis forest	Rhamnaceae	Rhamnus	Rhamnus davurica	03-T	25*25m	5	4.5	2.5
Betula costata-Pinus koraiensis forest	Rhamnaceae	Rhamnus	Rhamnus davurica	03-T	25*25m	4.6	4	1.8
Betula costata-Pinus koraiensis forest	Rhamnaceae	Rhamnus	Rhamnus davurica	03-T	25*25m	6	6	4.5
Betula costata-Pinus koraiensis forest	Pinaceae	Picea	Picea koraiensis	03-T	25*25m	8.6	8	2
Betula costata-Pinus koraiensis forest	Betulaceae	Betula	Betula platyphylla	03-T	25*25m	20.5	21	4
Betula costata-Pinus koraiensis forest	Betulaceae	Betula	Betula platyphylla	03-T	25*25m	11.5	22	4
Betula costata-Pinus koraiensis forest	Betulaceae	Betula	Betula lenta	03-T	25*25m	22	21	4.2
Betula costata-Pinus koraiensis forest	Pinaceae	Picea	Picea koraiensis	03-T	25*25m	17	21	4.5
Betula costata-Pinus koraiensis forest	Pinaceae	Picea	Picea koraiensis	03-T	25*25m	11.5	9	3.2
Betula costata-Pinus koraiensis forest	Pinaceae	Picea	Picea koraiensis	03-T	25*25m	22.5	21	5
Betula costata-Pinus koraiensis forest	Pinaceae	Picea	Picea koraiensis	03-T	25*25m	2.6	4	1.8
Betula costata-Pinus koraiensis forest	Pinaceae	Picea	Picea koraiensis	03-T	25*25m	5.6	4.5	2
Betula costata-Pinus koraiensis forest	Betulaceae	Betula	Betula lenta	03-T	25*25m	19.5	22	4.1
Betula costata-Pinus koraiensis forest	Pinaceae	Picea	Picea jezoensis var. microsperma	03-T	25*25m	15	18	3
Betula costata-Pinus koraiensis forest	Pinaceae	Pinus	Pinus koraiensis	03-T	25*25m	5.4	5.5	2.5
Betula costata-Pinus koraiensis forest	Aceraceae	Acer	Acer pictum subsp. mono	03-T	25*25m	4.1	6.5	3.5
Betula costata-Pinus koraiensis forest	Aceraceae	Acer	Acer pictum subsp. mono	03-T	25*25m	3	5.5	3
Betula costata-Pinus koraiensis forest	Aceraceae	Acer	Acer pictum subsp. mono	03-T	25*25m	3.5	3.5	2.5
Betula costata-Pinus koraiensis forest	Aceraceae	Acer	Acer pictum subsp. mono	03-T	25*25m	3.6	2.8	1.5
Betula costata-Pinus koraiensis forest	Pinaceae	Picea	Picea jezoensis var. microsperma	03-T	25*25m	3	2.5	1.5
Betula costata-Pinus koraiensis forest	Pinaceae	Picea	Picea jezoensis var. microsperma	03-T	25*25m	11	8	2.5
Betula costata-Pinus koraiensis forest	Pinaceae	Picea	Picea koraiensis	03-T	25*25m	6.3	6	2
Betula costata-Pinus koraiensis forest	Pinaceae	Pinus	Pinus koraiensis	03-T	25*25m	16	14	3.5
Betula costata-Pinus koraiensis forest	Betulaceae	Betula	Betula platyphylla	03-T	25*25m	20.9	24	5
Betula costata-Pinus koraiensis forest	Pinaceae	Pinus	Pinus koraiensis	03-T	25*25m	35	2	1.5
Betula costata-Pinus koraiensis forest	Aceraceae	Acer	Acer ukurunduense	03-T	25*25m	9.3	6	3
Betula costata-Pinus koraiensis forest	Betulaceae	Betula	Betula platyphylla	03-T	25*25m	21.2	20	4.5
Betula costata-Pinus koraiensis forest	Pinaceae	Pinus	Pinus koraiensis	03-T	25*25m	3.6	3	1.5
Betula costata-Pinus koraiensis forest	Pinaceae	Pinus	Pinus koraiensis	03-T	25*25m	2	11.9	1
Betula costata-Pinus koraiensis forest	Betulaceae	Betula	Betula lenta	03-T	25*25m	19	21	4
Betula costata-Pinus koraiensis forest	Betulaceae	Betula	Betula lenta	03-T	25*25m	19	20	4
Betula costata-Pinus koraiensis forest	Betulaceae	Betula	Betula platyphylla	03-T	25*25m	19.1	18.2	3
Betula costata-Pinus koraiensis forest	Betulaceae	Betula	Betula platyphylla	03-T	25*25m	25.4	23	3.5
Betula costata-Pinus koraiensis forest	Betulaceae	Betula	Betula platyphylla	03-T	25*25m	10.3	18	2
Betula costata-Pinus koraiensis forest	Pinaceae	Picea	Picea koraiensis	03-T	25*25m	28.5	17	3.5
Betula costata-Pinus koraiensis forest	Rosaceae	Amygdalus	Amygdalus davidiana	03-T	25*25m	4.5	5.3	3
Betula costata-Pinus koraiensis forest	Rosaceae	Amygdalus	Amygdalus davidiana	03-T	25*25m	3.5	3.5	3
Betula costata-Pinus koraiensis forest	Pinaceae	Pinus	Pinus koraiensis	03-T	25*25m	41.3	27	5
Betula costata-Pinus koraiensis forest	Pinaceae	Pinus	Pinus koraiensis	03-T	25*25m	2.7	19	1
Betula costata-Pinus koraiensis forest	Tiliaceae	Tilia	Tilia amurensis	03-T	25*25m	19.7	15.8	6
Betula costata-Pinus koraiensis forest	Pinaceae	Picea	Picea koraiensis	03-T	25*25m	3.8	8	1.5
Betula costata-Pinus koraiensis forest	Pinaceae	Picea	Picea koraiensis	03-T	25*25m	12.6	14.5	3
Betula costata-Pinus koraiensis forest	Pinaceae	Picea	Picea koraiensis	03-T	25*25m	12.1	13	3
Betula costata-Pinus koraiensis forest	Pinaceae	Picea	Picea jezoensis var. microsperma	03-T	25*25m	11.1	8	1.5
Betula costata-Pinus koraiensis forest	Pinaceae	Picea	Picea koraiensis	03-T	25*25m	11.7	15.5	3.5
Betula costata-Pinus koraiensis forest	Pinaceae	Picea	Picea koraiensis	03-T	25*25m	18.6	19.8	4
Betula costata-Pinus koraiensis forest	Pinaceae	Picea	Picea jezoensis var. microsperma	03-T	25*25m	29.1	25	5
Betula costata-Pinus koraiensis forest	Pinaceae	Picea	Picea koraiensis	03-T	25*25m	15.2	2	1
Betula costata-Pinus koraiensis forest	Aceraceae	Acer	Acer ukurunduense	03-T	25*25m	3.3	6	3
Betula costata-Pinus koraiensis forest	Pinaceae	Picea	Picea koraiensis	03-T	25*25m	1.1	2	1
Betula costata-Pinus koraiensis forest	Pinaceae	Picea	Picea koraiensis	03-T	25*25m	4.8	6.5	1.5
Betula costata-Pinus koraiensis forest	Pinaceae	Picea	Picea koraiensis	03-T	25*25m	6.3	8.6	2
Betula costata-Pinus koraiensis forest	Pinaceae	Picea	Picea koraiensis	03-T	25*25m	0.9	1.8	1
Betula costata-Pinus koraiensis forest	Aceraceae	Acer	Acer ukurunduense	03-T	25*25m	16.6	9	5
Betula costata-Pinus koraiensis forest	Pinaceae	Picea	Picea koraiensis	03-T	25*25m	8	7.8	3.5
Betula costata-Pinus koraiensis forest	Betulaceae	Betula	Betula platyphylla	03-T	25*25m	17.4	18	2
Betula costata-Pinus koraiensis forest	Aceraceae	Acer	Acer ukurunduense	03-T	25*25m	4	2.5	2
Betula costata-Pinus koraiensis forest	Pinaceae	Pinus	Pinus koraiensis	03-T	25*25m	59.2	28.5	6
Betula costata-Pinus koraiensis forest	Pinaceae	Picea	Picea koraiensis	03-T	25*25m	5.8	5	1.5
Betula costata-Pinus koraiensis forest	Pinaceae	Picea	Picea koraiensis	03-T	25*25m	5.8	5	2.5
Betula costata-Pinus koraiensis forest	Pinaceae	Picea	Picea koraiensis	03-T	25*25m	0.5	1.7	1.2
Betula costata-Pinus koraiensis forest	Pinaceae	Picea	Picea koraiensis	03-T	25*25m	2.5	3.5	2.1
Betula costata-Pinus koraiensis forest	Pinaceae	Picea	Picea koraiensis	03-T	25*25m	5	2.1	2
Betula costata-Pinus koraiensis forest	Pinaceae	Picea	Picea jezoensis var. microsperma	03-T	25*25m	34	18.7	6
Betula costata-Pinus koraiensis forest	Pinaceae	Picea	Picea koraiensis	03-T	25*25m	8	8	4.5
Betula costata-Pinus koraiensis forest	Tiliaceae	Tilia	Tilia amurensis	03-T	25*25m	16.5	11	5
Betula costata-Pinus koraiensis forest	Pinaceae	Picea	Picea koraiensis	03-T	25*25m	6.5	6	3
Betula costata-Pinus koraiensis forest	Pinaceae	Picea	Picea koraiensis	03-T	25*25m	8	4.5	9
Betula costata-Pinus koraiensis forest	Aceraceae	Acer	Acer pictum subsp. mono	03-T	25*25m	6.7	6	4
Betula costata-Pinus koraiensis forest	Pinaceae	Picea	Picea koraiensis	03-T	25*25m	6	5.5	3
Betula costata-Pinus koraiensis forest	Pinaceae	Picea	Picea koraiensis	03-T	25*25m	8.9	7	3
Betula costata-Pinus koraiensis forest	Pinaceae	Picea	Picea koraiensis	03-T	25*25m	7.5	6.3	3.2
Betula costata-Pinus koraiensis forest	Aceraceae	Acer	Acer pictum subsp. mono	03-T	25*25m	2	4	2.1
Betula costata-Pinus koraiensis forest	Pinaceae	Picea	Picea koraiensis	03-T	25*25m	8.5	8.1	3
Betula costata-Pinus koraiensis forest	Aceraceae	Acer	Acer ukurunduense	03-T	25*25m	3	5	1.8
Betula costata-Pinus koraiensis forest	Aceraceae	Acer	Acer ukurunduense	03-T	25*25m	2.6	5.2	2.2
Betula costata-Pinus koraiensis forest	Aceraceae	Acer	Acer pictum subsp. mono	03-T	25*25m	3.5	3	3
Betula costata-Pinus koraiensis forest	Aceraceae	Acer	Acer pictum subsp. mono	03-T	25*25m	2.6	5	2
Betula costata-Pinus koraiensis forest	Aceraceae	Acer	Acer pictum subsp. mono	03-T	25*25m	2	4	1.8
Betula costata-Pinus koraiensis forest	Pinaceae	Pinus	Pinus koraiensis	03-T	25*25m	31.5	25	23
Betula costata-Pinus koraiensis forest	Pinaceae	Pinus	Pinus koraiensis	03-T	25*25m	24.2	21	5
Betula costata-Pinus koraiensis forest	Aceraceae	Acer	Acer pictum subsp. mono	03-T	25*25m	2.6	4.5	3
Betula costata-Pinus koraiensis forest	Aceraceae	Acer	Acer pictum subsp. mono	03-T	25*25m	3.9	5	3
Betula costata-Pinus koraiensis forest	Pinaceae	Picea	Picea koraiensis	03-T	25*25m	39	4.8	1.5
Betula costata-Pinus koraiensis forest	Pinaceae	Pinus	Pinus koraiensis	03-T	25*25m	8	6	3
Betula costata-Pinus koraiensis forest	Pinaceae	Picea	Picea koraiensis	03-T	25*25m	6.9	6.5	3
Betula costata-Pinus koraiensis forest	Pinaceae	Picea	Picea koraiensis	03-T	25*25m	5.8	7	1.8
Betula costata-Pinus koraiensis forest	Pinaceae	Picea	Picea koraiensis	03-T	25*25m	2.5	4.5	0.8
Betula costata-Pinus koraiensis forest	Pinaceae	Picea	Picea koraiensis	03-T	25*25m	8	9	2.5
Betula costata-Pinus koraiensis forest	Pinaceae	Picea	Picea koraiensis	03-T	25*25m	3.5	6	0.6
Betula costata-Pinus koraiensis forest	Pinaceae	Picea	Picea jezoensis var. microsperma	03-T	25*25m	4.5	6	3
Betula costata-Pinus koraiensis forest	Pinaceae	Picea	Picea koraiensis	03-T	25*25m	8.9	8	3
Betula costata-Pinus koraiensis forest	Pinaceae	Pinus	Pinus koraiensis	03-T	25*25m	3.1	5.5	1
Betula costata-Pinus koraiensis forest	Pinaceae	Picea	Picea koraiensis	03-T	25*25m	1.5	3.5	1
Betula costata-Pinus koraiensis forest	Pinaceae	Picea	Picea koraiensis	03-T	25*25m	2.9	4.2	1.2
Betula costata-Pinus koraiensis forest	Pinaceae	Picea	Picea koraiensis	03-T	25*25m	2.5	6	0.8
Betula costata-Pinus koraiensis forest	Pinaceae	Picea	Picea koraiensis	03-T	25*25m	8.9	8.5	2
Betula costata-Pinus koraiensis forest	Pinaceae	Picea	Picea koraiensis	03-T	25*25m	7	7	2
Betula costata-Pinus koraiensis forest	Pinaceae	Picea	Picea koraiensis	03-T	25*25m	11.6	9.5	4
Betula costata-Pinus koraiensis forest	Pinaceae	Picea	Picea koraiensis	03-T	25*25m	3.1	5	2
Betula costata-Pinus koraiensis forest	Pinaceae	Pinus	Pinus koraiensis	03-T	25*25m	3.1	4	1.2
Betula costata-Pinus koraiensis forest	Pinaceae	Picea	Picea koraiensis	03-T	25*25m	2.7	4	1.5
Betula costata-Pinus koraiensis forest	Pinaceae	Picea	Picea koraiensis	03-T	25*25m	5.2	6	2.2
Betula costata-Pinus koraiensis forest	Pinaceae	Picea	Picea jezoensis var. microsperma	03-T	25*25m	7.7	6.5	3
Betula costata-Pinus koraiensis forest	Tiliaceae	Tilia	Tilia amurensis	03-T	25*25m	2.9	5	2
Betula costata-Pinus koraiensis forest	Betulaceae	Betula	Betula lenta	03-T	25*25m	14.5	22	4.5
Betula costata-Pinus koraiensis forest	Betulaceae	Betula	Betula lenta	03-T	25*25m	22.8	25	5
Betula costata-Pinus koraiensis forest	Pinaceae	Picea	Picea jezoensis var. microsperma	03-T	25*25m	7.8	7	1.6
Betula costata-Pinus koraiensis forest	Pinaceae	Picea	Picea jezoensis var. microsperma	03-T	25*25m	10.5	10	2.2
Betula costata-Pinus koraiensis forest	Pinaceae	Picea	Picea jezoensis var. microsperma	03-T	25*25m	3.5	4	2
Betula costata-Pinus koraiensis forest	Pinaceae	Pinus	Pinus koraiensis	03-T	25*25m	20.1	20	3.5
Betula costata-Pinus koraiensis forest	Pinaceae	Picea	Picea jezoensis var. microsperma	03-T	25*25m	1	1.8	0.6
Betula costata-Pinus koraiensis forest	Betulaceae	Betula	Betula lenta	03-T	25*25m	22.6	21	4.2
Betula costata-Pinus koraiensis forest	Pinaceae	Picea	Picea jezoensis var. microsperma	03-T	25*25m	15	15	3.2
Betula costata-Pinus koraiensis forest	Pinaceae	Picea	Picea jezoensis var. microsperma	03-T	25*25m	5.8	6	2
Betula costata-Pinus koraiensis forest	Rhamnaceae	Rhamnus	Rhamnus davurica	03-T	25*25m	5	4.5	2.5
Betula costata-Pinus koraiensis forest	Rhamnaceae	Rhamnus	Rhamnus davurica	03-T	25*25m	4.6	4	1.8
Betula costata-Pinus koraiensis forest	Rhamnaceae	Rhamnus	Rhamnus davurica	03-T	25*25m	6	6	4.5
Betula costata-Pinus koraiensis forest	Pinaceae	Picea	Picea koraiensis	03-T	25*25m	8.6	8	2
Betula costata-Pinus koraiensis forest	Betulaceae	Betula	Betula platyphylla	03-T	25*25m	20.5	21	4
Betula costata-Pinus koraiensis forest	Betulaceae	Betula	Betula platyphylla	03-T	25*25m	11.5	22	4
Betula costata-Pinus koraiensis forest	Betulaceae	Betula	Betula lenta	03-T	25*25m	22	21	4.2
Betula costata-Pinus koraiensis forest	Pinaceae	Picea	Picea koraiensis	03-T	25*25m	17	21	4.5
Betula costata-Pinus koraiensis forest	Pinaceae	Picea	Picea koraiensis	03-T	25*25m	11.5	9	3.2
Betula costata-Pinus koraiensis forest	Pinaceae	Picea	Picea koraiensis	03-T	25*25m	22.5	21	5
Betula costata-Pinus koraiensis forest	Pinaceae	Picea	Picea koraiensis	03-T	25*25m	2.6	4	1.8
Betula costata-Pinus koraiensis forest	Pinaceae	Picea	Picea koraiensis	03-T	25*25m	5.6	4.5	2
Betula costata-Pinus koraiensis forest	Betulaceae	Betula	Betula lenta	03-T	25*25m	19.5	22	4.1
Betula costata-Pinus koraiensis forest	Pinaceae	Picea	Picea jezoensis var. microsperma	03-T	25*25m	15	18	3
Betula costata-Pinus koraiensis forest	Pinaceae	Pinus	Pinus koraiensis	03-T	25*25m	5.4	5.5	2.5
Betula costata-Pinus koraiensis forest	Aceraceae	Acer	Acer pictum subsp. mono	03-T	25*25m	4.1	6.5	3.5
Betula costata-Pinus koraiensis forest	Aceraceae	Acer	Acer pictum subsp. mono	03-T	25*25m	3	5.5	3
Betula costata-Pinus koraiensis forest	Aceraceae	Acer	Acer pictum subsp. mono	03-T	25*25m	3.5	3.5	2.5
Betula costata-Pinus koraiensis forest	Aceraceae	Acer	Acer pictum subsp. mono	03-T	25*25m	3.6	2.8	1.5
Betula costata-Pinus koraiensis forest	Pinaceae	Picea	Picea jezoensis var. microsperma	03-T	25*25m	3	2.5	1.5
Betula costata-Pinus koraiensis forest	Pinaceae	Picea	Picea jezoensis var. microsperma	03-T	25*25m	11	8	2.5
Betula costata-Pinus koraiensis forest	Pinaceae	Picea	Picea koraiensis	03-T	25*25m	6.3	6	2
Betula costata-Pinus koraiensis forest	Pinaceae	Pinus	Pinus koraiensis	03-T	25*25m	16	14	3.5
Betula costata-Pinus koraiensis forest	Betulaceae	Betula	Betula platyphylla	03-T	25*25m	20.9	24	5
Betula costata-Pinus koraiensis forest	Pinaceae	Pinus	Pinus koraiensis	03-T	25*25m	35	2	1.5
Betula costata-Pinus koraiensis forest	Aceraceae	Acer	Acer ukurunduense	03-T	25*25m	9.3	6	3
Betula costata-Pinus koraiensis forest	Betulaceae	Betula	Betula platyphylla	03-T	25*25m	21.2	20	4.5
Betula costata-Pinus koraiensis forest	Pinaceae	Pinus	Pinus koraiensis	03-T	25*25m	3.6	3	1.5
Betula costata-Pinus koraiensis forest	Pinaceae	Pinus	Pinus koraiensis	03-T	25*25m	2	11.9	1
Betula costata-Pinus koraiensis forest	Betulaceae	Betula	Betula lenta	03-T	25*25m	19	21	4
Betula costata-Pinus koraiensis forest	Betulaceae	Betula	Betula lenta	03-T	25*25m	19	20	4
Betula costata-Pinus koraiensis forest	Betulaceae	Betula	Betula platyphylla	03-T	25*25m	19.1	18.2	3
Betula costata-Pinus koraiensis forest	Betulaceae	Betula	Betula platyphylla	03-T	25*25m	25.4	23	3.5
Betula costata-Pinus koraiensis forest	Betulaceae	Betula	Betula platyphylla	03-T	25*25m	10.3	18	2
Betula costata-Pinus koraiensis forest	Pinaceae	Picea	Picea koraiensis	03-T	25*25m	28.5	17	3.5
Betula costata-Pinus koraiensis forest	Rosaceae	Amygdalus	Amygdalus davidiana	03-T	25*25m	4.5	5.3	3
Betula costata-Pinus koraiensis forest	Rosaceae	Amygdalus	Amygdalus davidiana	03-T	25*25m	3.5	3.5	3
Betula costata-Pinus koraiensis forest	Pinaceae	Pinus	Pinus koraiensis	03-T	25*25m	41.3	27	5
Betula costata-Pinus koraiensis forest	Pinaceae	Pinus	Pinus koraiensis	03-T	25*25m	2.7	19	1
Betula costata-Pinus koraiensis forest	Tiliaceae	Tilia	Tilia amurensis	03-T	25*25m	19.7	15.8	6
Betula costata-Pinus koraiensis forest	Pinaceae	Picea	Picea koraiensis	03-T	25*25m	3.8	8	1.5
Betula costata-Pinus koraiensis forest	Pinaceae	Picea	Picea koraiensis	03-T	25*25m	12.6	14.5	3
Betula costata-Pinus koraiensis forest	Pinaceae	Picea	Picea koraiensis	03-T	25*25m	12.1	13	3
Betula costata-Pinus koraiensis forest	Pinaceae	Picea	Picea jezoensis var. microsperma	03-T	25*25m	11.1	8	1.5
Betula costata-Pinus koraiensis forest	Pinaceae	Picea	Picea koraiensis	03-T	25*25m	11.7	15.5	3.5
Betula costata-Pinus koraiensis forest	Pinaceae	Picea	Picea koraiensis	03-T	25*25m	18.6	19.8	4
Betula costata-Pinus koraiensis forest	Pinaceae	Picea	Picea jezoensis var. microsperma	03-T	25*25m	29.1	25	5
Betula costata-Pinus koraiensis forest	Pinaceae	Picea	Picea koraiensis	03-T	25*25m	15.2	2	1
Betula costata-Pinus koraiensis forest	Aceraceae	Acer	Acer ukurunduense	03-T	25*25m	3.3	6	3
Betula costata-Pinus koraiensis forest	Pinaceae	Picea	Picea koraiensis	03-T	25*25m	1.1	2	1
Betula costata-Pinus koraiensis forest	Pinaceae	Picea	Picea koraiensis	03-T	25*25m	4.8	6.5	1.5
Betula costata-Pinus koraiensis forest	Pinaceae	Picea	Picea koraiensis	03-T	25*25m	6.3	8.6	2
Betula costata-Pinus koraiensis forest	Pinaceae	Picea	Picea koraiensis	03-T	25*25m	0.9	1.8	1
Betula costata-Pinus koraiensis forest	Aceraceae	Acer	Acer ukurunduense	03-T	25*25m	16.6	9	5
Betula costata-Pinus koraiensis forest	Pinaceae	Picea	Picea koraiensis	03-T	25*25m	8	7.8	3.5
Betula costata-Pinus koraiensis forest	Betulaceae	Betula	Betula platyphylla	03-T	25*25m	17.4	18	2
Betula costata-Pinus koraiensis forest	Aceraceae	Acer	Acer ukurunduense	03-T	25*25m	4	2.5	2
Betula costata-Pinus koraiensis forest	Betulaceae	Betula	Betula lenta	12-T	25*25m	22	20	3.5
Betula costata-Pinus koraiensis forest	Betulaceae	Betula	Betula platyphylla	12-T	25*25m	19	19	3.5
Betula costata-Pinus koraiensis forest	Tiliaceae	Tilia	Tilia amurensis	12-T	25*25m	18	16	4
Betula costata-Pinus koraiensis forest	Tiliaceae	Tilia	Tilia amurensis	12-T	25*25m	16	14	3
Betula costata-Pinus koraiensis forest	Pinaceae	Pinus	Pinus koraiensis	12-T	25*25m	54	25	6
Betula costata-Pinus koraiensis forest	Pinaceae	Pinus	Pinus koraiensis	12-T	25*25m	54	24	6
Betula costata-Pinus koraiensis forest	Pinaceae	Pinus	Pinus koraiensis	12-T	25*25m	8.9	8.5	2
Betula costata-Pinus koraiensis forest	Betulaceae	Betula	Betula lenta	12-T	25*25m	12	10	3
Betula costata-Pinus koraiensis forest	Aceraceae	Acer	Acer ukurunduense	12-T	25*25m	3	3	1
Betula costata-Pinus koraiensis forest	Aceraceae	Acer	Acer ukurunduense	12-T	25*25m	3.2	3.5	1.5
Betula costata-Pinus koraiensis forest	Aceraceae	Acer	Acer ukurunduense	12-T	25*25m	3	2.5	3
Betula costata-Pinus koraiensis forest	Aceraceae	Acer	Acer ukurunduense	12-T	25*25m	2.5	3	2.5
Betula costata-Pinus koraiensis forest	Aceraceae	Acer	Acer ukurunduense	12-T	25*25m	3	4	1
Betula costata-Pinus koraiensis forest	Aceraceae	Acer	Acer ukurunduense	12-T	25*25m	3.3	4.5	3
Betula costata-Pinus koraiensis forest	Betulaceae	Betula	Betula lenta	12-T	25*25m	12.5	11	3
Betula costata-Pinus koraiensis forest	Betulaceae	Betula	Betula lenta	12-T	25*25m	19	14	5
Betula costata-Pinus koraiensis forest	Betulaceae	Betula	Betula lenta	12-T	25*25m	13	12	3.5
Betula costata-Pinus koraiensis forest	Aceraceae	Acer	Acer pictum subsp. mono	12-T	25*25m	6	8	2
Betula costata-Pinus koraiensis forest	Tiliaceae	Tilia	Tilia amurensis	12-T	25*25m	4.5	3	1.5
Betula costata-Pinus koraiensis forest	Tiliaceae	Tilia	Tilia amurensis	12-T	25*25m	13.5	4.5	2.5
Betula costata-Pinus koraiensis forest	Aceraceae	Acer	Acer pictum subsp. mono	12-T	25*25m	2.7	5	3.5
Betula costata-Pinus koraiensis forest	Pinaceae	Pinus	Pinus koraiensis	12-T	25*25m	40.2	21	5
Betula costata-Pinus koraiensis forest	Tiliaceae	Tilia	Tilia amurensis	12-T	25*25m	5	4.5	2.5
Betula costata-Pinus koraiensis forest	Tiliaceae	Tilia	Tilia amurensis	12-T	25*25m	3	2.5	2
Betula costata-Pinus koraiensis forest	Tiliaceae	Tilia	Tilia amurensis	12-T	25*25m	4.5	3.5	2
Betula costata-Pinus koraiensis forest	Aceraceae	Acer	Acer pictum subsp. mono	12-T	25*25m	12.5	9	4
Betula costata-Pinus koraiensis forest	Tiliaceae	Tilia	Tilia amurensis	12-T	25*25m	15	12	5
Betula costata-Pinus koraiensis forest	Aceraceae	Acer	Acer pictum subsp. mono	12-T	25*25m	8	6	2
Betula costata-Pinus koraiensis forest	Aceraceae	Acer	Acer pictum subsp. mono	12-T	25*25m	4	2	3
Betula costata-Pinus koraiensis forest	Aceraceae	Acer	Acer pictum subsp. mono	12-T	25*25m	4	3	2
Betula costata-Pinus koraiensis forest	Pinaceae	Pinus	Pinus koraiensis	12-T	25*25m	36	20	3.5
Betula costata-Pinus koraiensis forest	Tiliaceae	Tilia	Tilia amurensis	12-T	25*25m	6.3	3	2.5
Betula costata-Pinus koraiensis forest	Pinaceae	Picea	Picea koraiensis	12-T	25*25m	29	21	4
Betula costata-Pinus koraiensis forest	Betulaceae	Betula	Betula platyphylla	12-T	25*25m	28	21	5
Betula costata-Pinus koraiensis forest	Betulaceae	Betula	Betula platyphylla	12-T	25*25m	28	21	5
Betula costata-Pinus koraiensis forest	Betulaceae	Betula	Betula lenta	12-T	25*25m	21	20	4.5
Betula costata-Pinus koraiensis forest	Aceraceae	Acer	Acer pictum subsp. mono	12-T	25*25m	3	4	2.5
Betula costata-Pinus koraiensis forest	Tiliaceae	Tilia	Tilia amurensis	12-T	25*25m	19.8	20	3.5
Betula costata-Pinus koraiensis forest	Betulaceae	Betula	Betula lenta	12-T	25*25m	23	21	3.5
Betula costata-Pinus koraiensis forest	Betulaceae	Betula	Betula lenta	12-T	25*25m	17	20	3
Betula costata-Pinus koraiensis forest	Aceraceae	Acer	Acer pictum subsp. mono	12-T	25*25m	8	4	2.5
Betula costata-Pinus koraiensis forest	Oleaceae	Fraxinus	Fraxinus mandshurica	12-T	25*25m	2.8	5	3.5
Betula costata-Pinus koraiensis forest	Betulaceae	Betula	Betula lenta	12-T	25*25m	25.5	18	3
Betula costata-Pinus koraiensis forest	Aceraceae	Acer	Acer pictum subsp. mono	12-T	25*25m	3	4.5	1.5
Betula costata-Pinus koraiensis forest	Aceraceae	Acer	Acer pictum subsp. mono	12-T	25*25m	1.6	3	2
Betula costata-Pinus koraiensis forest	Aceraceae	Acer	Acer tegmentosum	12-T	25*25m	2	4	2
Betula costata-Pinus koraiensis forest	Betulaceae	Betula	Betula lenta	12-T	25*25m	11.6	16	3
Betula costata-Pinus koraiensis forest	Pinaceae	Picea	Picea koraiensis	12-T	25*25m	3.7	4.5	2
Betula costata-Pinus koraiensis forest	Betulaceae	Betula	Betula lenta	12-T	25*25m	14.5	17	2
Betula costata-Pinus koraiensis forest	Betulaceae	Betula	Betula lenta	12-T	25*25m	10.5	16	2.5
Betula costata-Pinus koraiensis forest	Betulaceae	Betula	Betula lenta	12-T	25*25m	11.2	17	4
Betula costata-Pinus koraiensis forest	Pinaceae	Picea	Picea koraiensis	12-T	25*25m	10	9	3.5
Betula costata-Pinus koraiensis forest	Tiliaceae	Tilia	Tilia amurensis	12-T	25*25m	11.9	17	3
Betula costata-Pinus koraiensis forest	Pinaceae	Picea	Picea koraiensis	12-T	25*25m	4.5	5	2
Betula costata-Pinus koraiensis forest	Betulaceae	Betula	Betula platyphylla	12-T	25*25m	25.8	22	5
Betula costata-Pinus koraiensis forest	Aceraceae	Acer	Acer pictum subsp. mono	12-T	25*25m	13	12	4
Betula costata-Pinus koraiensis forest	Aceraceae	Acer	Acer tegmentosum	12-T	25*25m	1	2	0.5
Betula costata-Pinus koraiensis forest	Pinaceae	Pinus	Pinus koraiensis	12-T	25*25m	28.5	15	5
Betula costata-Pinus koraiensis forest	Ulmaceae	Ulmus	Ulmus davidiana var. japonica	12-T	25*25m	25	18	5
Betula costata-Pinus koraiensis forest	Aceraceae	Acer	Acer pictum subsp. mono	12-T	25*25m	3.8	7	5
Betula costata-Pinus koraiensis forest	Ulmaceae	Ulmus	Ulmus laciniata	12-T	25*25m	1	1.8	0.5
Betula costata-Pinus koraiensis forest	Betulaceae	Betula	Betula lenta	12-T	25*25m	19	20	4
Betula costata-Pinus koraiensis forest	Betulaceae	Betula	Betula lenta	12-T	25*25m	19	21	4.5
Betula costata-Pinus koraiensis forest	Betulaceae	Betula	Betula lenta	12-T	25*25m	21	22	5
Betula costata-Pinus koraiensis forest	Betulaceae	Betula	Betula lenta	12-T	25*25m	21.5	21	5
Betula costata-Pinus koraiensis forest	Betulaceae	Betula	Betula lenta	12-T	25*25m	20.4	20	4
Betula costata-Pinus koraiensis forest	Aceraceae	Acer	Acer pictum subsp. mono	12-T	25*25m	9.5	10	3
Betula costata-Pinus koraiensis forest	Aceraceae	Acer	Acer pictum subsp. mono	12-T	25*25m	1.5	1.8	1
Betula costata-Pinus koraiensis forest	Aceraceae	Acer	Acer tegmentosum	12-T	25*25m	11	11	3
Betula costata-Pinus koraiensis forest	Ulmaceae	Ulmus	Ulmus laciniata	12-T	25*25m	6	5	2.8
Betula costata-Pinus koraiensis forest	Aceraceae	Acer	Acer pictum subsp. mono	12-T	25*25m	1.4	3	2
Betula costata-Pinus koraiensis forest	Aceraceae	Acer	Acer pictum subsp. mono	12-T	25*25m	4.2	7	3
Betula costata-Pinus koraiensis forest	Aceraceae	Acer	Acer pictum subsp. mono	12-T	25*25m	3.5	5	2
Betula costata-Pinus koraiensis forest	Aceraceae	Acer	Acer pictum subsp. mono	12-T	25*25m	3.6	4	3
Betula costata-Pinus koraiensis forest	Aceraceae	Acer	Acer pictum subsp. mono	12-T	25*25m	2	3.5	1
Betula costata-Pinus koraiensis forest	Betulaceae	Betula	Betula lenta	12-T	25*25m	15.9	21	4
Betula costata-Pinus koraiensis forest	Betulaceae	Betula	Betula lenta	12-T	25*25m	17	22	3.5
Betula costata-Pinus koraiensis forest	Aceraceae	Acer	Acer pictum subsp. mono	12-T	25*25m	14.9	8	3
Fraxinus mandshurica-Pinus koraiensis forest	Pinaceae	Pinus	Pinus koraiensis	06-T	25*25m	70	31	6.5
Fraxinus mandshurica-Pinus koraiensis forest	Pinaceae	Pinus	Pinus koraiensis	06-T	25*25m	75	31	7
Fraxinus mandshurica-Pinus koraiensis forest	Aceraceae	Acer	Acer pictum subsp. mono	06-T	25*25m	9	9	2.5
Fraxinus mandshurica-Pinus koraiensis forest	Pinaceae	Picea	Picea jezoensis var. microsperma	06-T	25*25m	0.8	1.8	1.5
Fraxinus mandshurica-Pinus koraiensis forest	Betulaceae	Betula	Betula platyphylla	06-T	25*25m	20.5	14	3
Fraxinus mandshurica-Pinus koraiensis forest	Aceraceae	Acer	Acer pictum subsp. mono	06-T	25*25m	4.5	9	3
Fraxinus mandshurica-Pinus koraiensis forest	Aceraceae	Acer	Acer pictum subsp. mono	06-T	25*25m	8	8	4
Fraxinus mandshurica-Pinus koraiensis forest	Aceraceae	Acer	Acer pictum subsp. mono	06-T	25*25m	6	7	3.5
Fraxinus mandshurica-Pinus koraiensis forest	Betulaceae	Alnus	Alnus cremastogyne	06-T	25*25m	10.5	16	3
Fraxinus mandshurica-Pinus koraiensis forest	Betulaceae	Betula	Betula lenta	06-T	25*25m	12.5	16	2
Fraxinus mandshurica-Pinus koraiensis forest	Aceraceae	Acer	Acer ukurunduense	06-T	25*25m	8.5	12	4
Fraxinus mandshurica-Pinus koraiensis forest	Betulaceae	Betula	Betula lenta	06-T	25*25m	19.6	17	3
Fraxinus mandshurica-Pinus koraiensis forest	Betulaceae	Betula	Betula lenta	06-T	25*25m	14	17.5	4
Fraxinus mandshurica-Pinus koraiensis forest	Aceraceae	Acer	Acer pictum subsp. mono	06-T	25*25m	5.8	9	3
Fraxinus mandshurica-Pinus koraiensis forest	Aceraceae	Acer	Acer pictum subsp. mono	06-T	25*25m	0.8	1.8	0.5
Fraxinus mandshurica-Pinus koraiensis forest	Pinaceae	Picea	Picea jezoensis var. microsperma	06-T	25*25m	3.8	4	1.8
Fraxinus mandshurica-Pinus koraiensis forest	Pinaceae	Picea	Picea jezoensis var. microsperma	06-T	25*25m	5	3.5	2
Fraxinus mandshurica-Pinus koraiensis forest	Pinaceae	Picea	Picea jezoensis var. microsperma	06-T	25*25m	6.8	4.5	2.5
Fraxinus mandshurica-Pinus koraiensis forest	Aceraceae	Acer	Acer pictum subsp. mono	06-T	25*25m	5.8	10	2
Fraxinus mandshurica-Pinus koraiensis forest	Aceraceae	Acer	Acer pictum subsp. mono	06-T	25*25m	7.5	9	2
Fraxinus mandshurica-Pinus koraiensis forest	Betulaceae	Betula	Betula lenta	06-T	25*25m	9.1	9	2.2
Fraxinus mandshurica-Pinus koraiensis forest	Pinaceae	Picea	Picea jezoensis var. microsperma	06-T	25*25m	5.4	5	2
Fraxinus mandshurica-Pinus koraiensis forest	Aceraceae	Acer	Acer pictum subsp. mono	06-T	25*25m	7	12	3
Fraxinus mandshurica-Pinus koraiensis forest	Aceraceae	Acer	Acer pictum subsp. mono	06-T	25*25m	1	3	0.5
Fraxinus mandshurica-Pinus koraiensis forest	Pinaceae	Picea	Picea jezoensis var. microsperma	06-T	25*25m	3.6	5	2
Fraxinus mandshurica-Pinus koraiensis forest	Pinaceae	Pinus	Pinus koraiensis	06-T	25*25m	1.5	3.5	0.8
Fraxinus mandshurica-Pinus koraiensis forest	Pinaceae	Picea	Picea koraiensis	06-T	25*25m	15.3	20	2
Fraxinus mandshurica-Pinus koraiensis forest	Pinaceae	Picea	Picea koraiensis	06-T	25*25m	22.8	20	2.5
Fraxinus mandshurica-Pinus koraiensis forest	Pinaceae	Pinus	Pinus koraiensis	06-T	25*25m	2.4	3	1.8
Fraxinus mandshurica-Pinus koraiensis forest	Aceraceae	Acer	Acer ukurunduense	06-T	25*25m	6.5	7	3
Fraxinus mandshurica-Pinus koraiensis forest	Aceraceae	Acer	Acer ukurunduense	06-T	25*25m	2.8	5	2.5
Fraxinus mandshurica-Pinus koraiensis forest	Aceraceae	Acer	Acer ukurunduense	06-T	25*25m	0.5	3	1.8
Fraxinus mandshurica-Pinus koraiensis forest	Aceraceae	Acer	Acer ukurunduense	06-T	25*25m	0.5	2.5	1.8
Fraxinus mandshurica-Pinus koraiensis forest	Aceraceae	Acer	Acer ukurunduense	06-T	25*25m	1	1.8	1.5
Fraxinus mandshurica-Pinus koraiensis forest	Oleaceae	Fraxinus	Fraxinus mandshurica	06-T	25*25m	23.4	23	5
Fraxinus mandshurica-Pinus koraiensis forest	Aceraceae	Acer	Acer pictum subsp. mono	06-T	25*25m	8	8	2
Fraxinus mandshurica-Pinus koraiensis forest	Aceraceae	Acer	Acer pictum subsp. mono	06-T	25*25m	0.5	2.5	1.5
Fraxinus mandshurica-Pinus koraiensis forest	Aceraceae	Acer	Acer pictum subsp. mono	06-T	25*25m	1.5	3.5	1.5
Fraxinus mandshurica-Pinus koraiensis forest	Ulmaceae	Ulmus	Ulmus davidiana var. japonica	06-T	25*25m	11	8	3
Fraxinus mandshurica-Pinus koraiensis forest	Betulaceae	Betula	Betula platyphylla	06-T	25*25m	17	18	4
Fraxinus mandshurica-Pinus koraiensis forest	Betulaceae	Betula	Betula platyphylla	06-T	25*25m	17.5	19	3.6
Fraxinus mandshurica-Pinus koraiensis forest	Pinaceae	Picea	Picea koraiensis	06-T	25*25m	18.5	21	4
Fraxinus mandshurica-Pinus koraiensis forest	Pinaceae	Pinus	Pinus koraiensis	07-T	25*25m	70	3	8
Fraxinus mandshurica-Pinus koraiensis forest	Aceraceae	Acer	Acer pictum subsp. mono	07-T	25*25m	3.5	5	2
Fraxinus mandshurica-Pinus koraiensis forest	Aceraceae	Acer	Acer pictum subsp. mono	07-T	25*25m	3.5	5.5	3
Fraxinus mandshurica-Pinus koraiensis forest	Aceraceae	Acer	Acer tegmentosum	07-T	25*25m	8	9	3
Fraxinus mandshurica-Pinus koraiensis forest	Aceraceae	Acer	Acer tegmentosum	07-T	25*25m	2	6	3.5
Fraxinus mandshurica-Pinus koraiensis forest	Aceraceae	Acer	Acer tegmentosum	07-T	25*25m	4	4	3
Fraxinus mandshurica-Pinus koraiensis forest	Aceraceae	Acer	Acer tegmentosum	07-T	25*25m	12	8	4
Fraxinus mandshurica-Pinus koraiensis forest	Aceraceae	Acer	Acer tegmentosum	07-T	25*25m	11.5	10	5
Fraxinus mandshurica-Pinus koraiensis forest	Aceraceae	Acer	Acer tegmentosum	07-T	25*25m	1.8	4	2
Fraxinus mandshurica-Pinus koraiensis forest	Ulmaceae	Ulmus	Ulmus davidiana var. japonica	07-T	25*25m	70	22	6
Fraxinus mandshurica-Pinus koraiensis forest	Aceraceae	Acer	Acer pictum subsp. mono	07-T	25*25m	27	8	4
Fraxinus mandshurica-Pinus koraiensis forest	Tiliaceae	Tilia	Tilia amurensis	07-T	25*25m	2.8	4	2
Fraxinus mandshurica-Pinus koraiensis forest	Tiliaceae	Tilia	Tilia amurensis	07-T	25*25m	14.6	9	3.5
Fraxinus mandshurica-Pinus koraiensis forest	Aceraceae	Acer	Acer pictum subsp. mono	07-T	25*25m	0.5	2.5	1.5
Fraxinus mandshurica-Pinus koraiensis forest	Oleaceae	Fraxinus	Fraxinus mandshurica	07-T	25*25m	34	23	4
Fraxinus mandshurica-Pinus koraiensis forest	Aceraceae	Acer	Acer tegmentosum	07-T	25*25m	1.5	2.5	2
Fraxinus mandshurica-Pinus koraiensis forest	Aceraceae	Acer	Acer tegmentosum	07-T	25*25m	13.9	10	3
Fraxinus mandshurica-Pinus koraiensis forest	Aceraceae	Acer	Acer tegmentosum	07-T	25*25m	11.5	10	3
Fraxinus mandshurica-Pinus koraiensis forest	Pinaceae	Picea	Picea koraiensis	07-T	25*25m	14.6	12	2.5
Fraxinus mandshurica-Pinus koraiensis forest	Pinaceae	Pinus	Pinus koraiensis	07-T	25*25m	75	31	8
Fraxinus mandshurica-Pinus koraiensis forest	Oleaceae	Fraxinus	Fraxinus mandshurica	07-T	25*25m	24	19	4
Fraxinus mandshurica-Pinus koraiensis forest	Tiliaceae	Tilia	Tilia amurensis	07-T	25*25m	4.7	5	3
Fraxinus mandshurica-Pinus koraiensis forest	Ulmaceae	Ulmus	Ulmus davidiana var. japonica	07-T	25*25m	0.3	1.8	0.8
Fraxinus mandshurica-Pinus koraiensis forest	Ulmaceae	Ulmus	Ulmus davidiana var. japonica	07-T	25*25m	0.2	1.8	10.8
Fraxinus mandshurica-Pinus koraiensis forest	Ulmaceae	Ulmus	Ulmus davidiana var. japonica	07-T	25*25m	0.1	1.8	1
Fraxinus mandshurica-Pinus koraiensis forest	Ulmaceae	Ulmus	Ulmus davidiana var. japonica	07-T	25*25m	0.5	1.8	1
Fraxinus mandshurica-Pinus koraiensis forest	Ulmaceae	Ulmus	Ulmus davidiana var. japonica	07-T	25*25m	1.5	3.5	1
Fraxinus mandshurica-Pinus koraiensis forest	Ulmaceae	Ulmus	Ulmus davidiana var. japonica	07-T	25*25m	0.3	2	1.5
Fraxinus mandshurica-Pinus koraiensis forest	Aceraceae	Acer	Acer pictum subsp. mono	07-T	25*25m	0.1	3	1
Fraxinus mandshurica-Pinus koraiensis forest	Aceraceae	Acer	Acer pictum subsp. mono	07-T	25*25m	1.5	3.5	2
Fraxinus mandshurica-Pinus koraiensis forest	Aceraceae	Acer	Acer pictum subsp. mono	07-T	25*25m	1.5	4	2
Fraxinus mandshurica-Pinus koraiensis forest	Oleaceae	Fraxinus	Fraxinus mandshurica	07-T	25*25m	36	21	5
Fraxinus mandshurica-Pinus koraiensis forest	Aceraceae	Acer	Acer tegmentosum	07-T	25*25m	14.7	10	4
Fraxinus mandshurica-Pinus koraiensis forest	Aceraceae	Acer	Acer pictum subsp. mono	07-T	25*25m		6	1.5
Fraxinus mandshurica-Pinus koraiensis forest	Pinaceae	Picea	Picea koraiensis	07-T	25*25m	3.5	3	1
Fraxinus mandshurica-Pinus koraiensis forest	Aceraceae	Acer	Acer pictum subsp. mono	07-T	25*25m	1.3	3.5	1.5
Fraxinus mandshurica-Pinus koraiensis forest	Aceraceae	Acer	Acer pictum subsp. mono	07-T	25*25m	11.2	8	3
Fraxinus mandshurica-Pinus koraiensis forest	Oleaceae	Fraxinus	Fraxinus mandshurica	07-T	25*25m	26.5	18	5
Fraxinus mandshurica-Pinus koraiensis forest	Aceraceae	Acer	Acer pictum subsp. mono	07-T	25*25m	13.5	13.5	4
Fraxinus mandshurica-Pinus koraiensis forest	Aceraceae	Acer	Acer pictum subsp. mono	07-T	25*25m	3.5	8	2
Fraxinus mandshurica-Pinus koraiensis forest	Aceraceae	Acer	Acer pictum subsp. mono	07-T	25*25m	1.8	4	1.5
Fraxinus mandshurica-Pinus koraiensis forest	Oleaceae	Fraxinus	Fraxinus mandshurica	07-T	25*25m	23	12	3
Fraxinus mandshurica-Pinus koraiensis forest	Ulmaceae	Ulmus	Ulmus davidiana var. japonica	07-T	25*25m	2.5	4	2.5
Fraxinus mandshurica-Pinus koraiensis forest	Aceraceae	Acer	Acer pictum subsp. mono	07-T	25*25m	0.3	3	2
Fraxinus mandshurica-Pinus koraiensis forest	Pinaceae	Picea	Picea koraiensis	07-T	25*25m	4	5	2.5
Fraxinus mandshurica-Pinus koraiensis forest	Pinaceae	Pinus	Pinus koraiensis	07-T	25*25m	35	26	5
Fraxinus mandshurica-Pinus koraiensis forest	Pinaceae	Pinus	Pinus koraiensis	07-T	25*25m	81	32	7
Fraxinus mandshurica-Pinus koraiensis forest	Aceraceae	Acer	Acer pictum subsp. mono	07-T	25*25m	31	15	8
Fraxinus mandshurica-Pinus koraiensis forest	Tiliaceae	Tilia	Tilia amurensis	07-T	25*25m	23	15	6
Fraxinus mandshurica-Pinus koraiensis forest	Oleaceae	Fraxinus	Fraxinus mandshurica	07-T	25*25m	32	18	6
Fraxinus mandshurica-Pinus koraiensis forest	Pinaceae	Picea	Picea koraiensis	07-T	25*25m	5	4	1.5
Fraxinus mandshurica-Pinus koraiensis forest	Tiliaceae	Tilia	Tilia mandshurica	07-T	25*25m	3	4	1.5
Fraxinus mandshurica-Pinus koraiensis forest	Tiliaceae	Tilia	Tilia amurensis	07-T	25*25m	6	5	2.5
Fraxinus mandshurica-Pinus koraiensis forest	Aceraceae	Acer	Acer pictum subsp. mono	07-T	25*25m	9	8	3.5
Fraxinus mandshurica-Pinus koraiensis forest	Oleaceae	Fraxinus	Fraxinus mandshurica	07-T	25*25m	23	17	5
Fraxinus mandshurica-Pinus koraiensis forest	Aceraceae	Acer	Acer pictum subsp. mono	07-T	25*25m	2.5	3	1
Fraxinus mandshurica-Pinus koraiensis forest	Aceraceae	Acer	Acer pictum subsp. mono	07-T	25*25m	3.2	4	1
Fraxinus mandshurica-Pinus koraiensis forest	Oleaceae	Fraxinus	Fraxinus mandshurica	07-T	25*25m	29.5	16	6
Fraxinus mandshurica-Pinus koraiensis forest	Aceraceae	Acer	Acer pictum subsp. mono	07-T	25*25m	9.5	6	2
Fraxinus mandshurica-Pinus koraiensis forest	Oleaceae	Fraxinus	Fraxinus mandshurica	07-T	25*25m	29	22	5
Fraxinus mandshurica-Pinus koraiensis forest	Aceraceae	Acer	Acer pictum subsp. mono	07-T	25*25m	8	8	2.5
Fraxinus mandshurica-Pinus koraiensis forest	Aceraceae	Acer	Acer pictum subsp. mono	07-T	25*25m	12	11	5
Fraxinus mandshurica-Pinus koraiensis forest	Aceraceae	Acer	Acer pictum subsp. mono	07-T	25*25m	8	8	3.5
Fraxinus mandshurica-Pinus koraiensis forest	Aceraceae	Acer	Acer pictum subsp. mono	07-T	25*25m	16	11	4
Fraxinus mandshurica-Pinus koraiensis forest	Aceraceae	Acer	Acer pictum subsp. mono	07-T	25*25m	10	8	3
Fraxinus mandshurica-Pinus koraiensis forest	Aceraceae	Acer	Acer pictum subsp. mono	07-T	25*25m	10	8	3
Fraxinus mandshurica-Pinus koraiensis forest	Pinaceae	Pinus	Pinus koraiensis	07-T	25*25m	76	29	5
Fraxinus mandshurica-Pinus koraiensis forest	Aceraceae	Acer	Acer pictum subsp. mono	07-T	25*25m	7.5	7	2
Fraxinus mandshurica-Pinus koraiensis forest	Oleaceae	Fraxinus	Fraxinus mandshurica	07-T	25*25m	21	11	3
Fraxinus mandshurica-Pinus koraiensis forest	Ulmaceae	Ulmus	Ulmus laciniata	07-T	25*25m	3	1.9	0.5
Fraxinus mandshurica-Pinus koraiensis forest	Aceraceae	Acer	Acer pictum subsp. mono	07-T	25*25m	2.5	4	1
Fraxinus mandshurica-Pinus koraiensis forest	Aceraceae	Acer	Acer pictum subsp. mono	07-T	25*25m	4	5	2
Fraxinus mandshurica-Pinus koraiensis forest	Ulmaceae	Ulmus	Ulmus davidiana var. japonica	07-T	25*25m	2.8	4	1
Fraxinus mandshurica-Pinus koraiensis forest	Aceraceae	Acer	Acer tegmentosum	08-T	25*25m	3.4	4	2
Fraxinus mandshurica-Pinus koraiensis forest	Pinaceae	Pinus	Pinus koraiensis	08-T	25*25m	0.5	1.8	0.5
Fraxinus mandshurica-Pinus koraiensis forest	Pinaceae	Picea	Picea koraiensis	08-T	25*25m	4	3	1.5
Fraxinus mandshurica-Pinus koraiensis forest	Aceraceae	Acer	Acer pictum subsp. mono	08-T	25*25m	1	3	1
Fraxinus mandshurica-Pinus koraiensis forest	Aceraceae	Acer	Acer pictum subsp. mono	08-T	25*25m	1	3	1
Fraxinus mandshurica-Pinus koraiensis forest	Pinaceae	Picea	Picea jezoensis var. microsperma	08-T	25*25m	21	14	2
Fraxinus mandshurica-Pinus koraiensis forest	Aceraceae	Acer	Acer pictum subsp. mono	08-T	25*25m	6.5	8	3
Fraxinus mandshurica-Pinus koraiensis forest	Aceraceae	Acer	Acer pictum subsp. mono	08-T	25*25m	4	2.5	1
Fraxinus mandshurica-Pinus koraiensis forest	Aceraceae	Acer	Acer pictum subsp. mono	08-T	25*25m	2	2.5	1
Fraxinus mandshurica-Pinus koraiensis forest	Pinaceae	Picea	Picea koraiensis	08-T	25*25m	14.5	12	2.5
Fraxinus mandshurica-Pinus koraiensis forest	Aceraceae	Acer	Acer pictum subsp. mono	08-T	25*25m	1.5	2.3	1
Fraxinus mandshurica-Pinus koraiensis forest	Aceraceae	Acer	Acer ukurunduense	08-T	25*25m	11	2.3	1
Fraxinus mandshurica-Pinus koraiensis forest	Aceraceae	Acer	Acer ukurunduense	08-T	25*25m	7.5	6	3.5
Fraxinus mandshurica-Pinus koraiensis forest	Pinaceae	Picea	Picea koraiensis	08-T	25*25m	35.5	15	8.5
Fraxinus mandshurica-Pinus koraiensis forest	Oleaceae	Fraxinus	Fraxinus mandshurica	08-T	25*25m	52	16.5	7.5
Fraxinus mandshurica-Pinus koraiensis forest	Aceraceae	Acer	Acer pictum subsp. mono	08-T	25*25m	6.5	7	3
Fraxinus mandshurica-Pinus koraiensis forest	Aceraceae	Acer	Acer pictum subsp. mono	08-T	25*25m	18.3	16	4
Fraxinus mandshurica-Pinus koraiensis forest	Pinaceae	Pinus	Pinus koraiensis	08-T	25*25m	56	26.5	4
Fraxinus mandshurica-Pinus koraiensis forest	Pinaceae	Picea	Picea koraiensis	08-T	25*25m	17.5	16	3.5
Fraxinus mandshurica-Pinus koraiensis forest	Pinaceae	Pinus	Pinus koraiensis	08-T	25*25m	40	27	5
Fraxinus mandshurica-Pinus koraiensis forest	Pinaceae	Picea	Picea koraiensis	08-T	25*25m	29	24	4.5
Fraxinus mandshurica-Pinus koraiensis forest	Pinaceae	Picea	Picea koraiensis	08-T	25*25m	27	22	2.5
Fraxinus mandshurica-Pinus koraiensis forest	Oleaceae	Fraxinus	Fraxinus mandshurica	08-T	25*25m	23	22	5.5
Fraxinus mandshurica-Pinus koraiensis forest	Pinaceae	Picea	Picea koraiensis	08-T	25*25m	12.3	12	2
Fraxinus mandshurica-Pinus koraiensis forest	Oleaceae	Fraxinus	Fraxinus mandshurica	08-T	25*25m	26	18	5
Fraxinus mandshurica-Pinus koraiensis forest	Aceraceae	Acer	Acer pictum subsp. mono	08-T	25*25m	3.2	4.1	2
Fraxinus mandshurica-Pinus koraiensis forest	Rosaceae	Padus	Padus avium	08-T	25*25m	4.5	6	3.5
Fraxinus mandshurica-Pinus koraiensis forest	Aceraceae	Acer	Acer ukurunduense	08-T	25*25m	2.5	3	3
Fraxinus mandshurica-Pinus koraiensis forest	Aceraceae	Acer	Acer ukurunduense	08-T	25*25m	3.6	4	1.5
Fraxinus mandshurica-Pinus koraiensis forest	Aceraceae	Acer	Acer ukurunduense	08-T	25*25m	2	4.2	2
Fraxinus mandshurica-Pinus koraiensis forest	Aceraceae	Acer	Acer ukurunduense	08-T	25*25m	1.8	4	2
Fraxinus mandshurica-Pinus koraiensis forest	Pinaceae	Picea	Picea jezoensis var. microsperma	08-T	25*25m	34.5	23	4
Fraxinus mandshurica-Pinus koraiensis forest	Betulaceae	Alnus	Alnus hirsuta	08-T	25*25m	22.6	17	5
Fraxinus mandshurica-Pinus koraiensis forest	Betulaceae	Alnus	Alnus hirsuta	08-T	25*25m	16.5	16	4
Fraxinus mandshurica-Pinus koraiensis forest	Tiliaceae	Tilia	Tilia amurensis	08-T	25*25m	27	19	5
Fraxinus mandshurica-Pinus koraiensis forest	Aceraceae	Acer	Acer pictum subsp. mono	08-T	25*25m	3.6	5	3
Fraxinus mandshurica-Pinus koraiensis forest	Aceraceae	Acer	Acer pictum subsp. mono	08-T	25*25m	1.5	4	1
Fraxinus mandshurica-Pinus koraiensis forest	Pinaceae	Picea	Picea koraiensis	08-T	25*25m	27	23	5
Fraxinus mandshurica-Pinus koraiensis forest	Aceraceae	Acer	Acer pictum subsp. mono	08-T	25*25m	1	4	1
Fraxinus mandshurica-Pinus koraiensis forest	Oleaceae	Fraxinus	Fraxinus mandshurica	08-T	25*25m	45	24	6
Fraxinus mandshurica-Pinus koraiensis forest	Tiliaceae	Tilia	Tilia amurensis	08-T	25*25m	20.8	11	5
Fraxinus mandshurica-Pinus koraiensis forest	Aceraceae	Acer	Acer pictum subsp. mono	08-T	25*25m	17	12	3
Fraxinus mandshurica-Pinus koraiensis forest	Aceraceae	Acer	Acer pictum subsp. mono	08-T	25*25m	1.2	3	1
Fraxinus mandshurica-Pinus koraiensis forest	Aceraceae	Acer	Acer ukurunduense	08-T	25*25m	0.5	3	1.5
Fraxinus mandshurica-Pinus koraiensis forest	Aceraceae	Acer	Acer ukurunduense	08-T	25*25m	0.5	3	1
Fraxinus mandshurica-Pinus koraiensis forest	Aceraceae	Acer	Acer ukurunduense	08-T	25*25m	0.5	3	1
Fraxinus mandshurica-Pinus koraiensis forest	Aceraceae	Acer	Acer ukurunduense	08-T	25*25m	1.3	2.5	1.5
Fraxinus mandshurica-Pinus koraiensis forest	Aceraceae	Acer	Acer ukurunduense	08-T	25*25m	0.5	2.5	1
Fraxinus mandshurica-Pinus koraiensis forest	Ulmaceae	Ulmus	Ulmus davidiana var. japonica	08-T	25*25m	1.3	2.5	1
Fraxinus mandshurica-Pinus koraiensis forest	Ulmaceae	Ulmus	Ulmus davidiana var. japonica	08-T	25*25m	0.5	2.5	1
Fraxinus mandshurica-Pinus koraiensis forest	Aceraceae	Acer	Acer pictum subsp. mono	08-T	25*25m	4.5	3.5	2
Fraxinus mandshurica-Pinus koraiensis forest	Pinaceae	Picea	Picea koraiensis	08-T	25*25m	28.9	2	4
Fraxinus mandshurica-Pinus koraiensis forest	Pinaceae	Picea	Picea koraiensis	08-T	25*25m	20.5	22	3.5
Fraxinus mandshurica-Pinus koraiensis forest	Aceraceae	Acer	Acer tegmentosum	08-T	25*25m	2.8	5	3
Fraxinus mandshurica-Pinus koraiensis forest	Betulaceae	Betula	Betula lenta	08-T	25*25m	11.5	19	3
Fraxinus mandshurica-Pinus koraiensis forest	Pinaceae	Pinus	Pinus koraiensis	08-T	25*25m	80	28	6
Fraxinus mandshurica-Pinus koraiensis forest	Aceraceae	Acer	Acer pictum subsp. mono	08-T	25*25m	16	16	7
Quercus mongolica-Pinus koraiensis forest	Pinaceae	Pinus	Pinus koraiensis	02-T	25*25m	3.8	3	1
Quercus mongolica-Pinus koraiensis forest	Betulaceae	Betula	Betula lenta	02-T	25*25m	18.7	28.67	3
Quercus mongolica-Pinus koraiensis forest	Betulaceae	Betula	Betula lenta	02-T	25*25m	11.5	16.65	1.5
Quercus mongolica-Pinus koraiensis forest	Betulaceae	Betula	Betula lenta	02-T	25*25m	16.5	16.22	2
Quercus mongolica-Pinus koraiensis forest	Pinaceae	Pinus	Pinus koraiensis	02-T	25*25m	4.5	3.5	1
Quercus mongolica-Pinus koraiensis forest	Betulaceae	Betula	Betula lenta	02-T	25*25m	45	28.27	6
Quercus mongolica-Pinus koraiensis forest	Pinaceae	Pinus	Pinus koraiensis	02-T	25*25m	1	1.8	0.5
Quercus mongolica-Pinus koraiensis forest	Pinaceae	Pinus	Pinus koraiensis	02-T	25*25m	1	1.8	0.5
Quercus mongolica-Pinus koraiensis forest	Pinaceae	Picea	Picea koraiensis	02-T	25*25m	4.2	5	1
Quercus mongolica-Pinus koraiensis forest	Fagaceae	Quercus	Quercus mongolica	02-T	25*25m	8.5	17.27	2.5
Quercus mongolica-Pinus koraiensis forest	Pinaceae	Pinus	Pinus koraiensis	02-T	25*25m	2	3	1
Quercus mongolica-Pinus koraiensis forest	Aceraceae	Acer	Acer ukurunduense	02-T	25*25m	3.1	4.5	1
Quercus mongolica-Pinus koraiensis forest	Pinaceae	Pinus	Pinus koraiensis	02-T	25*25m	0.5	1.8	0.5
Quercus mongolica-Pinus koraiensis forest	Pinaceae	Pinus	Pinus sylvestris var. mongolica	02-T	25*25m	0.5	1.8	0.5
Quercus mongolica-Pinus koraiensis forest	Pinaceae	Picea	Picea koraiensis	02-T	25*25m	3.6	3.5	1
Quercus mongolica-Pinus koraiensis forest	Pinaceae	Pinus	Pinus koraiensis	02-T	25*25m	3.5	3	1
Quercus mongolica-Pinus koraiensis forest	Salicaceae	Populus	Populus davidiana	02-T	25*25m	15.1	10.48	2
Quercus mongolica-Pinus koraiensis forest	Pinaceae	Pinus	Pinus koraiensis	02-T	25*25m	54	22.93	5
Quercus mongolica-Pinus koraiensis forest	Betulaceae	Betula	Betula lenta	02-T	25*25m	19	20.53	3
Quercus mongolica-Pinus koraiensis forest	Betulaceae	Betula	Betula lenta	02-T	25*25m	24	21.43	3
Quercus mongolica-Pinus koraiensis forest	Aceraceae	Acer	Acer ukurunduense	02-T	25*25m	8.4	8.38	3.5
Quercus mongolica-Pinus koraiensis forest	Aceraceae	Acer	Acer ukurunduense	02-T	25*25m	3	14.38	1.5
Quercus mongolica-Pinus koraiensis forest	Aceraceae	Acer	Acer ukurunduense	02-T	25*25m	2	13.33	1
Quercus mongolica-Pinus koraiensis forest	Pinaceae	Pinus	Pinus koraiensis	02-T	25*25m	12.5	15.58	1.5
Quercus mongolica-Pinus koraiensis forest	Salicaceae	Populus	Populus davidiana	02-T	25*25m	15.7	16.78	2
Quercus mongolica-Pinus koraiensis forest	Betulaceae	Betula	Betula lenta	02-T	25*25m	13.4	10.93	1.5
Quercus mongolica-Pinus koraiensis forest	Aceraceae	Acer	Acer ukurunduense	02-T	25*25m	1.5	12.28	1
Quercus mongolica-Pinus koraiensis forest	Aceraceae	Acer	Acer ukurunduense	02-T	25*25m	2.8	12.62	1.5
Quercus mongolica-Pinus koraiensis forest	Betulaceae	Betula	Betula lenta	02-T	25*25m	14.2	16.67	1.5
Quercus mongolica-Pinus koraiensis forest	Aceraceae	Acer	Acer ukurunduense	02-T	25*25m	2	11.43	1
Quercus mongolica-Pinus koraiensis forest	Pinaceae	Pinus	Pinus koraiensis	02-T	25*25m	4.3	3	1.5
Quercus mongolica-Pinus koraiensis forest	Fagaceae	Quercus	Quercus mongolica	02-T	25*25m	13.5	10.97	2.5
Quercus mongolica-Pinus koraiensis forest	Pinaceae	Pinus	Pinus koraiensis	02-T	25*25m	1.7	14.72	0.8
Quercus mongolica-Pinus koraiensis forest	Pinaceae	Picea	Picea koraiensis	02-T	25*25m	4.3	3	1
Quercus mongolica-Pinus koraiensis forest	Fagaceae	Quercus	Quercus mongolica	02-T	25*25m	10.1	10.97	1.5
Quercus mongolica-Pinus koraiensis forest	Pinaceae	Picea	Picea koraiensis	02-T	25*25m	0.5	1.8	2.5
Quercus mongolica-Pinus koraiensis forest	Fagaceae	Quercus	Quercus mongolica	02-T	25*25m	9.5	9.92	1.5
Quercus mongolica-Pinus koraiensis forest	Fagaceae	Quercus	Quercus mongolica	02-T	25*25m	6.5	12.62	1
Quercus mongolica-Pinus koraiensis forest	Aceraceae	Acer	Acer ukurunduense	02-T	25*25m	1.5	3	1
Quercus mongolica-Pinus koraiensis forest	Pinaceae	Pinus	Pinus sylvestris var. mongolica	02-T	25*25m	1.5	1.9	0.5
Quercus mongolica-Pinus koraiensis forest	Pinaceae	Pinus	Pinus sylvestris var. mongolica	02-T	25*25m	3.5	4	1
Quercus mongolica-Pinus koraiensis forest	Pinaceae	Pinus	Pinus sylvestris var. mongolica	02-T	25*25m	2.9	3.5	1
Quercus mongolica-Pinus koraiensis forest	Aceraceae	Acer	Acer ukurunduense	02-T	25*25m	5.5	11.42	3.5
Quercus mongolica-Pinus koraiensis forest	Aceraceae	Acer	Acer ukurunduense	02-T	25*25m	19.8	12.17	4
Quercus mongolica-Pinus koraiensis forest	Pinaceae	Picea	Picea koraiensis	02-T	25*25m	4.5	3.5	1.5
Quercus mongolica-Pinus koraiensis forest	Pinaceae	Pinus	Pinus sylvestris var. mongolica	02-T	25*25m	0.2	1.6	0.5
Quercus mongolica-Pinus koraiensis forest	Pinaceae	Pinus	Pinus sylvestris var. mongolica	02-T	25*25m	0.2	1.6	0.5
Quercus mongolica-Pinus koraiensis forest	Salicaceae	Populus	Populus davidiana	02-T	25*25m	5.4	7.97	1.5
Quercus mongolica-Pinus koraiensis forest	Pinaceae	Pinus	Pinus koraiensis	02-T	25*25m	1.5	1.8	1
Quercus mongolica-Pinus koraiensis forest	Betulaceae	Betula	Betula lenta	02-T	25*25m	2.5	7.07	3.5
Quercus mongolica-Pinus koraiensis forest	Pinaceae	Picea	Picea koraiensis	02-T	25*25m	10.2	15.62	1
Quercus mongolica-Pinus koraiensis forest	Pinaceae	Pinus	Pinus sylvestris var. mongolica	02-T	25*25m	1	20.87	0.5
Quercus mongolica-Pinus koraiensis forest	Aceraceae	Acer	Acer ukurunduense	02-T	25*25m	1.5	1.8	0.5
Quercus mongolica-Pinus koraiensis forest	Aceraceae	Acer	Acer ukurunduense	02-T	25*25m	7.4	8.4	2.5
Quercus mongolica-Pinus koraiensis forest	Pinaceae	Pinus	Pinus koraiensis	02-T	25*25m	1.2	1.8	1
Quercus mongolica-Pinus koraiensis forest	Pinaceae	Pinus	Pinus koraiensis	02-T	25*25m	1.2	1.8	1
Quercus mongolica-Pinus koraiensis forest	Salicaceae	Populus	Populus davidiana	02-T	25*25m	15.4	16.31	3
Quercus mongolica-Pinus koraiensis forest	Aceraceae	Acer	Acer ukurunduense	02-T	25*25m	5.5	11.42	2.5
Quercus mongolica-Pinus koraiensis forest	Betulaceae	Betula	Betula lenta	02-T	25*25m	17.3	17	3.5
Quercus mongolica-Pinus koraiensis forest	Betulaceae	Betula	Betula lenta	02-T	25*25m	17	18.1	3
Quercus mongolica-Pinus koraiensis forest	Aceraceae	Acer	Acer ukurunduense	02-T	25*25m	3.5	3.2	1.5
Quercus mongolica-Pinus koraiensis forest	Aceraceae	Acer	Acer ukurunduense	02-T	25*25m	4.5	3.8	1
Quercus mongolica-Pinus koraiensis forest	Pinaceae	Pinus	Pinus sylvestris var. mongolica	02-T	25*25m	2.5	2.5	0.5
Quercus mongolica-Pinus koraiensis forest	Aceraceae	Acer	Acer ukurunduense	02-T	25*25m	7.5	5.3	2
Quercus mongolica-Pinus koraiensis forest	Aceraceae	Acer	Acer ukurunduense	02-T	25*25m	44	19.9	5
Quercus mongolica-Pinus koraiensis forest	Aceraceae	Acer	Acer ukurunduense	02-T	25*25m	25	14.2	5.5
Quercus mongolica-Pinus koraiensis forest	Pinaceae	Picea	Picea koraiensis	02-T	25*25m	23.9	12.6	2.5
Quercus mongolica-Pinus koraiensis forest	Pinaceae	Picea	Picea koraiensis	02-T	25*25m	35	15.6	2.5
Quercus mongolica-Pinus koraiensis forest	Ulmaceae	Ulmus	Ulmus davidiana var. japonica	02-T	25*25m	16	16.9	3.5
Quercus mongolica-Pinus koraiensis forest	Aceraceae	Acer	Acer ukurunduense	02-T	25*25m	9.5	8.8	1.5
Quercus mongolica-Pinus koraiensis forest	Pinaceae	Pinus	Pinus koraiensis	02-T	25*25m	36	16.2	3
Quercus mongolica-Pinus koraiensis forest	Aceraceae	Acer	Acer ukurunduense	02-T	25*25m	13	10.81	4
Quercus mongolica-Pinus koraiensis forest	Pinaceae	Pinus	Pinus koraiensis	02-T	25*25m	11	14.3	1.5
Quercus mongolica-Pinus koraiensis forest	Aceraceae	Acer	Acer ukurunduense	02-T	25*25m	20.5	19.12	2
Quercus mongolica-Pinus koraiensis forest	Pinaceae	Pinus	Pinus koraiensis	02-T	25*25m	4.5	6	1
Quercus mongolica-Pinus koraiensis forest	Salicaceae	Populus	Populus davidiana	02-T	25*25m	13.4	8.9	2.5
Quercus mongolica-Pinus koraiensis forest	Betulaceae	Betula	Betula lenta	02-T	25*25m	14.5	14.12	2
Quercus mongolica-Pinus koraiensis forest	Aceraceae	Acer	Acer ukurunduense	02-T	25*25m	2	1.8	2
Quercus mongolica-Pinus koraiensis forest	Aceraceae	Acer	Acer ukurunduense	02-T	25*25m	2.8	2.5	2.5
Quercus mongolica-Pinus koraiensis forest	Betulaceae	Betula	Betula platyphylla	02-T	25*25m	28	23.6	3
Quercus mongolica-Pinus koraiensis forest	Betulaceae	Betula	Betula lenta	02-T	25*25m	19.4	17.3	2
Quercus mongolica-Pinus koraiensis forest	Pinaceae	Picea	Picea koraiensis	02-T	25*25m	32.4	19.65	3.5
Quercus mongolica-Pinus koraiensis forest	Aceraceae	Acer	Acer ukurunduense	02-T	25*25m	15	14.2	3
Quercus mongolica-Pinus koraiensis forest	Pinaceae	Pinus	Pinus koraiensis	02-T	25*25m	9	13.6	2
Quercus mongolica-Pinus koraiensis forest	Aceraceae	Acer	Acer ukurunduense	02-T	25*25m	10.8	9.8	3.5
Quercus mongolica-Pinus koraiensis forest	Aceraceae	Acer	Acer ukurunduense	02-T	25*25m	6	8.1	3
Quercus mongolica-Pinus koraiensis forest	Ulmaceae	Ulmus	Ulmus davidiana var. japonica	02-T	25*25m	77	40.56	5
Quercus mongolica-Pinus koraiensis forest	Pinaceae	Pinus	Pinus koraiensis	02-T	25*25m	11.5	14.3	1.5
Quercus mongolica-Pinus koraiensis forest	Pinaceae	Picea	Picea koraiensis	02-T	25*25m	2.5	2.5	1
Quercus mongolica-Pinus koraiensis forest	Pinaceae	Picea	Picea koraiensis	02-T	25*25m	2.1	2.5	1
Quercus mongolica-Pinus koraiensis forest	Pinaceae	Picea	Picea koraiensis	02-T	25*25m	3	3	1
Quercus mongolica-Pinus koraiensis forest	Pinaceae	Picea	Picea koraiensis	02-T	25*25m	2.2	2	1
Quercus mongolica-Pinus koraiensis forest	Pinaceae	Picea	Picea koraiensis	02-T	25*25m	2	2.5	1
Quercus mongolica-Pinus koraiensis forest	Pinaceae	Pinus	Pinus sylvestris var. mongolica	02-T	25*25m	1.5	2.5	1
Quercus mongolica-Pinus koraiensis forest	Pinaceae	Pinus	Pinus sylvestris var. mongolica	02-T	25*25m	3.5	3	1
Quercus mongolica-Pinus koraiensis forest	Pinaceae	Picea	Picea koraiensis	02-T	25*25m	1.2	1.8	1
Quercus mongolica-Pinus koraiensis forest	Pinaceae	Pinus	Pinus sylvestris var. mongolica	02-T	25*25m	2.2	3	1
Quercus mongolica-Pinus koraiensis forest	Pinaceae	Pinus	Pinus koraiensis	02-T	25*25m	3.8	3	1
Quercus mongolica-Pinus koraiensis forest	Betulaceae	Betula	Betula lenta	02-T	25*25m	18.7	28.67	3
Quercus mongolica-Pinus koraiensis forest	Betulaceae	Betula	Betula lenta	02-T	25*25m	11.5	16.65	1.5
Quercus mongolica-Pinus koraiensis forest	Betulaceae	Betula	Betula lenta	02-T	25*25m	16.5	16.22	2
Quercus mongolica-Pinus koraiensis forest	Pinaceae	Pinus	Pinus koraiensis	02-T	25*25m	4.5	3.5	1
Quercus mongolica-Pinus koraiensis forest	Betulaceae	Betula	Betula lenta	02-T	25*25m	45	28.27	6
Quercus mongolica-Pinus koraiensis forest	Pinaceae	Pinus	Pinus koraiensis	02-T	25*25m	1	1.8	0.5
Quercus mongolica-Pinus koraiensis forest	Pinaceae	Pinus	Pinus koraiensis	02-T	25*25m	1	1.8	0.5
Quercus mongolica-Pinus koraiensis forest	Pinaceae	Picea	Picea koraiensis	02-T	25*25m	4.2	5	1
Quercus mongolica-Pinus koraiensis forest	Fagaceae	Quercus	Quercus mongolica	02-T	25*25m	8.5	17.27	2.5
Quercus mongolica-Pinus koraiensis forest	Pinaceae	Pinus	Pinus koraiensis	02-T	25*25m	2	3	1
Quercus mongolica-Pinus koraiensis forest	Aceraceae	Acer	Acer ukurunduense	02-T	25*25m	3.1	4.5	1
Quercus mongolica-Pinus koraiensis forest	Pinaceae	Pinus	Pinus koraiensis	02-T	25*25m	0.5	1.8	0.5
Quercus mongolica-Pinus koraiensis forest	Pinaceae	Pinus	Pinus sylvestris var. mongolica	02-T	25*25m	0.5	1.8	0.5
Quercus mongolica-Pinus koraiensis forest	Pinaceae	Picea	Picea koraiensis	02-T	25*25m	3.6	3.5	1
Quercus mongolica-Pinus koraiensis forest	Pinaceae	Pinus	Pinus koraiensis	02-T	25*25m	3.5	3	1
Quercus mongolica-Pinus koraiensis forest	Salicaceae	Populus	Populus davidiana	02-T	25*25m	15.1	10.48	2
Quercus mongolica-Pinus koraiensis forest	Pinaceae	Pinus	Pinus koraiensis	02-T	25*25m	54	22.93	5
Quercus mongolica-Pinus koraiensis forest	Betulaceae	Betula	Betula lenta	02-T	25*25m	19	20.53	3
Quercus mongolica-Pinus koraiensis forest	Betulaceae	Betula	Betula lenta	02-T	25*25m	24	21.43	3
Quercus mongolica-Pinus koraiensis forest	Aceraceae	Acer	Acer ukurunduense	02-T	25*25m	8.4	8.38	3.5
Quercus mongolica-Pinus koraiensis forest	Aceraceae	Acer	Acer ukurunduense	02-T	25*25m	3	14.38	1.5
Quercus mongolica-Pinus koraiensis forest	Aceraceae	Acer	Acer ukurunduense	02-T	25*25m	2	13.33	1
Quercus mongolica-Pinus koraiensis forest	Pinaceae	Pinus	Pinus koraiensis	02-T	25*25m	12.5	15.58	1.5
Quercus mongolica-Pinus koraiensis forest	Salicaceae	Populus	Populus davidiana	02-T	25*25m	15.7	16.78	2
Quercus mongolica-Pinus koraiensis forest	Betulaceae	Betula	Betula lenta	02-T	25*25m	13.4	10.93	1.5
Quercus mongolica-Pinus koraiensis forest	Aceraceae	Acer	Acer ukurunduense	02-T	25*25m	1.5	12.28	1
Quercus mongolica-Pinus koraiensis forest	Aceraceae	Acer	Acer ukurunduense	02-T	25*25m	2.8	12.62	1.5
Quercus mongolica-Pinus koraiensis forest	Betulaceae	Betula	Betula lenta	02-T	25*25m	14.2	16.67	1.5
Quercus mongolica-Pinus koraiensis forest	Aceraceae	Acer	Acer ukurunduense	02-T	25*25m	2	11.43	1
Quercus mongolica-Pinus koraiensis forest	Pinaceae	Pinus	Pinus koraiensis	02-T	25*25m	4.3	3	1.5
Quercus mongolica-Pinus koraiensis forest	Fagaceae	Quercus	Quercus mongolica	02-T	25*25m	13.5	10.97	2.5
Quercus mongolica-Pinus koraiensis forest	Pinaceae	Pinus	Pinus koraiensis	02-T	25*25m	1.7	14.72	0.8
Quercus mongolica-Pinus koraiensis forest	Pinaceae	Picea	Picea koraiensis	02-T	25*25m	4.3	3	1
Quercus mongolica-Pinus koraiensis forest	Fagaceae	Quercus	Quercus mongolica	02-T	25*25m	10.1	10.97	1.5
Quercus mongolica-Pinus koraiensis forest	Pinaceae	Picea	Picea koraiensis	02-T	25*25m	0.5	1.8	2.5
Quercus mongolica-Pinus koraiensis forest	Fagaceae	Quercus	Quercus mongolica	02-T	25*25m	9.5	9.92	1.5
Quercus mongolica-Pinus koraiensis forest	Fagaceae	Quercus	Quercus mongolica	02-T	25*25m	6.5	12.62	1
Quercus mongolica-Pinus koraiensis forest	Aceraceae	Acer	Acer ukurunduense	02-T	25*25m	1.5	3	1
Quercus mongolica-Pinus koraiensis forest	Pinaceae	Pinus	Pinus sylvestris var. mongolica	02-T	25*25m	1.5	1.9	0.5
Quercus mongolica-Pinus koraiensis forest	Pinaceae	Pinus	Pinus sylvestris var. mongolica	02-T	25*25m	3.5	4	1
Quercus mongolica-Pinus koraiensis forest	Pinaceae	Pinus	Pinus sylvestris var. mongolica	02-T	25*25m	2.9	3.5	1
Quercus mongolica-Pinus koraiensis forest	Aceraceae	Acer	Acer ukurunduense	02-T	25*25m	5.5	11.42	3.5
Quercus mongolica-Pinus koraiensis forest	Aceraceae	Acer	Acer ukurunduense	02-T	25*25m	19.8	12.17	4
Quercus mongolica-Pinus koraiensis forest	Pinaceae	Picea	Picea koraiensis	02-T	25*25m	4.5	3.5	1.5
Quercus mongolica-Pinus koraiensis forest	Pinaceae	Pinus	Pinus sylvestris var. mongolica	02-T	25*25m	0.2	1.6	0.5
Quercus mongolica-Pinus koraiensis forest	Pinaceae	Pinus	Pinus sylvestris var. mongolica	02-T	25*25m	0.2	1.6	0.5
Quercus mongolica-Pinus koraiensis forest	Salicaceae	Populus	Populus davidiana	02-T	25*25m	5.4	7.97	1.5
Quercus mongolica-Pinus koraiensis forest	Pinaceae	Pinus	Pinus koraiensis	02-T	25*25m	1.5	1.8	1
Quercus mongolica-Pinus koraiensis forest	Betulaceae	Betula	Betula lenta	02-T	25*25m	2.5	7.07	3.5
Quercus mongolica-Pinus koraiensis forest	Pinaceae	Picea	Picea koraiensis	02-T	25*25m	10.2	15.62	1
Quercus mongolica-Pinus koraiensis forest	Pinaceae	Pinus	Pinus sylvestris var. mongolica	02-T	25*25m	1	20.87	0.5
Quercus mongolica-Pinus koraiensis forest	Aceraceae	Acer	Acer ukurunduense	02-T	25*25m	1.5	1.8	0.5
Quercus mongolica-Pinus koraiensis forest	Aceraceae	Acer	Acer ukurunduense	02-T	25*25m	7.4	8.4	2.5
Quercus mongolica-Pinus koraiensis forest	Pinaceae	Pinus	Pinus koraiensis	02-T	25*25m	1.2	1.8	1
Quercus mongolica-Pinus koraiensis forest	Pinaceae	Pinus	Pinus koraiensis	02-T	25*25m	1.2	1.8	1
Quercus mongolica-Pinus koraiensis forest	Salicaceae	Populus	Populus davidiana	02-T	25*25m	15.4	16.31	3
Quercus mongolica-Pinus koraiensis forest	Aceraceae	Acer	Acer ukurunduense	02-T	25*25m	5.5	11.42	2.5
Quercus mongolica-Pinus koraiensis forest	Betulaceae	Betula	Betula lenta	02-T	25*25m	17.3	17	3.5
Quercus mongolica-Pinus koraiensis forest	Betulaceae	Betula	Betula lenta	02-T	25*25m	17	18.1	3
Quercus mongolica-Pinus koraiensis forest	Aceraceae	Acer	Acer ukurunduense	02-T	25*25m	3.5	3.2	1.5
Quercus mongolica-Pinus koraiensis forest	Aceraceae	Acer	Acer ukurunduense	02-T	25*25m	4.5	3.8	1
Quercus mongolica-Pinus koraiensis forest	Pinaceae	Pinus	Pinus sylvestris var. mongolica	02-T	25*25m	2.5	2.5	0.5
Quercus mongolica-Pinus koraiensis forest	Aceraceae	Acer	Acer ukurunduense	02-T	25*25m	7.5	5.3	2
Quercus mongolica-Pinus koraiensis forest	Aceraceae	Acer	Acer ukurunduense	02-T	25*25m	44	19.9	5
Quercus mongolica-Pinus koraiensis forest	Aceraceae	Acer	Acer ukurunduense	02-T	25*25m	25	14.2	5.5
Quercus mongolica-Pinus koraiensis forest	Pinaceae	Picea	Picea koraiensis	02-T	25*25m	23.9	12.6	2.5
Quercus mongolica-Pinus koraiensis forest	Pinaceae	Picea	Picea koraiensis	02-T	25*25m	35	15.6	2.5
Quercus mongolica-Pinus koraiensis forest	Ulmaceae	Ulmus	Ulmus davidiana var. japonica	02-T	25*25m	16	16.9	3.5
Quercus mongolica-Pinus koraiensis forest	Aceraceae	Acer	Acer ukurunduense	02-T	25*25m	9.5	8.8	1.5
Quercus mongolica-Pinus koraiensis forest	Pinaceae	Pinus	Pinus koraiensis	02-T	25*25m	36	16.2	3
Quercus mongolica-Pinus koraiensis forest	Aceraceae	Acer	Acer ukurunduense	02-T	25*25m	13	10.81	4
Quercus mongolica-Pinus koraiensis forest	Pinaceae	Pinus	Pinus koraiensis	02-T	25*25m	11	14.3	1.5
Quercus mongolica-Pinus koraiensis forest	Aceraceae	Acer	Acer ukurunduense	02-T	25*25m	20.5	19.12	2
Quercus mongolica-Pinus koraiensis forest	Pinaceae	Pinus	Pinus koraiensis	02-T	25*25m	4.5	6	1
Quercus mongolica-Pinus koraiensis forest	Salicaceae	Populus	Populus davidiana	02-T	25*25m	13.4	8.9	2.5
Quercus mongolica-Pinus koraiensis forest	Betulaceae	Betula	Betula lenta	02-T	25*25m	14.5	14.12	2
Quercus mongolica-Pinus koraiensis forest	Aceraceae	Acer	Acer ukurunduense	02-T	25*25m	2	1.8	2
Quercus mongolica-Pinus koraiensis forest	Aceraceae	Acer	Acer ukurunduense	02-T	25*25m	2.8	2.5	2.5
Quercus mongolica-Pinus koraiensis forest	Betulaceae	Betula	Betula platyphylla	02-T	25*25m	28	23.6	3
Quercus mongolica-Pinus koraiensis forest	Betulaceae	Betula	Betula lenta	02-T	25*25m	19.4	17.3	2
Quercus mongolica-Pinus koraiensis forest	Pinaceae	Picea	Picea koraiensis	02-T	25*25m	32.4	19.65	3.5
Quercus mongolica-Pinus koraiensis forest	Aceraceae	Acer	Acer ukurunduense	02-T	25*25m	15	14.2	3
Quercus mongolica-Pinus koraiensis forest	Pinaceae	Pinus	Pinus koraiensis	02-T	25*25m	9	13.6	2
Quercus mongolica-Pinus koraiensis forest	Aceraceae	Acer	Acer ukurunduense	02-T	25*25m	10.8	9.8	3.5
Quercus mongolica-Pinus koraiensis forest	Aceraceae	Acer	Acer ukurunduense	02-T	25*25m	6	8.1	3
Quercus mongolica-Pinus koraiensis forest	Ulmaceae	Ulmus	Ulmus davidiana var. japonica	02-T	25*25m	245	40.56	5
Quercus mongolica-Pinus koraiensis forest	Pinaceae	Pinus	Pinus koraiensis	02-T	25*25m	11.5	14.3	1.5
Quercus mongolica-Pinus koraiensis forest	Pinaceae	Picea	Picea koraiensis	02-T	25*25m	2.5	2.5	1
Quercus mongolica-Pinus koraiensis forest	Pinaceae	Picea	Picea koraiensis	02-T	25*25m	2.1	2.5	1
Quercus mongolica-Pinus koraiensis forest	Pinaceae	Picea	Picea koraiensis	02-T	25*25m	3	3	1
Quercus mongolica-Pinus koraiensis forest	Pinaceae	Picea	Picea koraiensis	02-T	25*25m	2.2	2	1
Quercus mongolica-Pinus koraiensis forest	Pinaceae	Picea	Picea koraiensis	02-T	25*25m	2	2.5	1
Quercus mongolica-Pinus koraiensis forest	Pinaceae	Pinus	Pinus sylvestris var. mongolica	02-T	25*25m	1.5	2.5	1
Quercus mongolica-Pinus koraiensis forest	Pinaceae	Pinus	Pinus sylvestris var. mongolica	02-T	25*25m	3.5	3	1
Quercus mongolica-Pinus koraiensis forest	Pinaceae	Picea	Picea koraiensis	02-T	25*25m	1.2	1.8	1
Quercus mongolica-Pinus koraiensis forest	Pinaceae	Pinus	Pinus sylvestris var. mongolica	02-T	25*25m	2.2	3	1
Quercus mongolica-Pinus koraiensis forest	Betulaceae	Betula	Betula dahurica	14-T	25*25m	16	18	5
Quercus mongolica-Pinus koraiensis forest	Aceraceae	Acer	Acer pictum subsp. mono	14-T	25*25m	1	2.5	0.5
Quercus mongolica-Pinus koraiensis forest	Aceraceae	Acer	Acer pictum subsp. mono	14-T	25*25m	1	1.8	0.3
Quercus mongolica-Pinus koraiensis forest	Betulaceae	Betula	Betula dahurica	14-T	25*25m	23.6	17	5
Quercus mongolica-Pinus koraiensis forest	Betulaceae	Betula	Betula dahurica	14-T	25*25m	19.5	15	3
Quercus mongolica-Pinus koraiensis forest	Pinaceae	Pinus	Pinus koraiensis	14-T	25*25m	12.4	9	2
Quercus mongolica-Pinus koraiensis forest	Pinaceae	Picea	Picea koraiensis	14-T	25*25m	2.5	2.5	0.5
Quercus mongolica-Pinus koraiensis forest	Fagaceae	Quercus	Quercus mongolica	14-T	25*25m	4.5	4	2
Quercus mongolica-Pinus koraiensis forest	Pinaceae	Picea	Picea koraiensis	14-T	25*25m	0.5	1.6	1
Quercus mongolica-Pinus koraiensis forest	Betulaceae	Betula	Betula dahurica	14-T	25*25m	18.7	19	5
Quercus mongolica-Pinus koraiensis forest	Pinaceae	Picea	Picea jezoensis var. microsperma	14-T	25*25m	12	6	4
Quercus mongolica-Pinus koraiensis forest	Ulmaceae	Ulmus	Ulmus davidiana var. japonica	14-T	25*25m	1	2	1
Quercus mongolica-Pinus koraiensis forest	Pinaceae	Pinus	Pinus koraiensis	14-T	25*25m	4.9	6	3
Quercus mongolica-Pinus koraiensis forest	Pinaceae	Pinus	Pinus koraiensis	14-T	25*25m	2.9	2.5	2
Quercus mongolica-Pinus koraiensis forest	Fagaceae	Quercus	Quercus mongolica	14-T	25*25m	24.5	5	5
Quercus mongolica-Pinus koraiensis forest	Aceraceae	Acer	Acer pictum subsp. mono	14-T	25*25m	5	5.5	2
Quercus mongolica-Pinus koraiensis forest	Pinaceae	Picea	Picea koraiensis	14-T	25*25m	25	2.5	2
Quercus mongolica-Pinus koraiensis forest	Fagaceae	Quercus	Quercus mongolica	14-T	25*25m	1.5	4	2
Quercus mongolica-Pinus koraiensis forest	Betulaceae	Betula	Betula dahurica	14-T	25*25m	30	21	4
Quercus mongolica-Pinus koraiensis forest	Fagaceae	Quercus	Quercus mongolica	14-T	25*25m	3.8	6	2
Quercus mongolica-Pinus koraiensis forest	Pinaceae	Pinus	Pinus koraiensis	14-T	25*25m	9.5	7	3
Quercus mongolica-Pinus koraiensis forest	Ulmaceae	Ulmus	Ulmus davidiana var. japonica	14-T	25*25m	1	2.8	1.5
Quercus mongolica-Pinus koraiensis forest	Fagaceae	Quercus	Quercus mongolica	14-T	25*25m	6.5	3.5	1
Quercus mongolica-Pinus koraiensis forest	Pinaceae	Picea	Picea koraiensis	14-T	25*25m	1.5	1.8	1.5
Quercus mongolica-Pinus koraiensis forest	Pinaceae	Picea	Picea koraiensis	14-T	25*25m	1.5	2	1.5
Quercus mongolica-Pinus koraiensis forest	Pinaceae	Picea	Picea koraiensis	14-T	25*25m	2	2	1.5
Quercus mongolica-Pinus koraiensis forest	Pinaceae	Pinus	Pinus koraiensis	14-T	25*25m	4	6	2
Quercus mongolica-Pinus koraiensis forest	Pinaceae	Picea	Picea koraiensis	14-T	25*25m	1.5	2	1
Quercus mongolica-Pinus koraiensis forest	Pinaceae	Pinus	Pinus koraiensis	14-T	25*25m	1.5	2	1
Quercus mongolica-Pinus koraiensis forest	Fagaceae	Quercus	Quercus mongolica	14-T	25*25m	20	16	5
Quercus mongolica-Pinus koraiensis forest	Pinaceae	Picea	Picea koraiensis	14-T	25*25m	4	3.5	2.5
Quercus mongolica-Pinus koraiensis forest	Pinaceae	Picea	Picea koraiensis	14-T	25*25m	1.5	2.5	2
Quercus mongolica-Pinus koraiensis forest	Aceraceae	Acer	Acer pictum subsp. mono	14-T	25*25m	9.5	9	4
Quercus mongolica-Pinus koraiensis forest	Fagaceae	Quercus	Quercus mongolica	14-T	25*25m	26.5	21	3.5
Quercus mongolica-Pinus koraiensis forest	Pinaceae	Pinus	Pinus koraiensis	14-T	25*25m	1	1.8	1
Quercus mongolica-Pinus koraiensis forest	Pinaceae	Pinus	Pinus koraiensis	14-T	25*25m	1	2	1
Quercus mongolica-Pinus koraiensis forest	Pinaceae	Pinus	Pinus koraiensis	14-T	25*25m	1	1.8	1
Quercus mongolica-Pinus koraiensis forest	Pinaceae	Pinus	Pinus koraiensis	14-T	25*25m	2.5	3.5	2
Quercus mongolica-Pinus koraiensis forest	Tiliaceae	Tilia	Tilia amurensis	14-T	25*25m	7.5	8	2
Quercus mongolica-Pinus koraiensis forest	Tiliaceae	Tilia	Tilia amurensis	14-T	25*25m	4	12	3
Quercus mongolica-Pinus koraiensis forest	Tiliaceae	Tilia	Tilia amurensis	14-T	25*25m	1.2	11	3.5
Quercus mongolica-Pinus koraiensis forest	Pinaceae	Picea	Picea koraiensis	14-T	25*25m	1	1.8	1
Quercus mongolica-Pinus koraiensis forest	Tiliaceae	Tilia	Tilia amurensis	14-T	25*25m	9	8	2
Quercus mongolica-Pinus koraiensis forest	Tiliaceae	Tilia	Tilia amurensis	14-T	25*25m	16.5	15	4
Quercus mongolica-Pinus koraiensis forest	Aceraceae	Acer	Acer pictum subsp. mono	14-T	25*25m	8	9	3
Quercus mongolica-Pinus koraiensis forest	Aceraceae	Acer	Acer pictum subsp. mono	14-T	25*25m	6	6	3
Quercus mongolica-Pinus koraiensis forest	Aceraceae	Acer	Acer pictum subsp. mono	14-T	25*25m	5	6	2
Quercus mongolica-Pinus koraiensis forest	Pinaceae	Pinus	Pinus koraiensis	14-T	25*25m	16.9	7	4
Quercus mongolica-Pinus koraiensis forest	Aceraceae	Acer	Acer pictum subsp. mono	14-T	25*25m	5.2	6	3
Quercus mongolica-Pinus koraiensis forest	Aceraceae	Acer	Acer pictum subsp. mono	14-T	25*25m	10.3	11	2.5
Quercus mongolica-Pinus koraiensis forest	Fagaceae	Quercus	Quercus mongolica	14-T	25*25m	20	15	5
Quercus mongolica-Pinus koraiensis forest	Betulaceae	Betula	Betula dahurica	14-T	25*25m	46	17	10
Quercus mongolica-Pinus koraiensis forest	Pinaceae	Picea	Picea koraiensis	14-T	25*25m	1.5	2	1
Quercus mongolica-Pinus koraiensis forest	Pinaceae	Picea	Picea koraiensis	14-T	25*25m	2.5	2.5	1.5
Quercus mongolica-Pinus koraiensis forest	Pinaceae	Picea	Picea koraiensis	14-T	25*25m	1.5	1.5	1.5
Quercus mongolica-Pinus koraiensis forest	Pinaceae	Picea	Picea koraiensis	14-T	25*25m	2	2.5	1.5
Quercus mongolica-Pinus koraiensis forest	Pinaceae	Picea	Picea koraiensis	14-T	25*25m	3	1.5	1.5
Quercus mongolica-Pinus koraiensis forest	Pinaceae	Pinus	Pinus koraiensis	14-T	25*25m	2	3.5	1.5
Quercus mongolica-Pinus koraiensis forest	Pinaceae	Pinus	Pinus koraiensis	14-T	25*25m	4.5	4.5	1.5
Quercus mongolica-Pinus koraiensis forest	Aceraceae	Acer	Acer pictum subsp. mono	14-T	25*25m	3.5	6	3
Quercus mongolica-Pinus koraiensis forest	Fagaceae	Quercus	Quercus mongolica	14-T	25*25m	21.5	10	4
Quercus mongolica-Pinus koraiensis forest	Pinaceae	Pinus	Pinus koraiensis	14-T	25*25m	3.5	5	2
Quercus mongolica-Pinus koraiensis forest	Pinaceae	Pinus	Pinus koraiensis	14-T	25*25m	9.6	7	3
Quercus mongolica-Pinus koraiensis forest	Fagaceae	Quercus	Quercus mongolica	14-T	25*25m	43	15	11
Quercus mongolica-Pinus koraiensis forest	Fagaceae	Quercus	Quercus mongolica	14-T	25*25m	20	10	6
Quercus mongolica-Pinus koraiensis forest	Aceraceae	Acer	Acer pictum subsp. mono	14-T	25*25m	1	2.5	1.5
Quercus mongolica-Pinus koraiensis forest	Pinaceae	Picea	Picea koraiensis	14-T	25*25m	7	5	3
Quercus mongolica-Pinus koraiensis forest	Pinaceae	Pinus	Pinus koraiensis	14-T	25*25m	2.8	3.8	1
Quercus mongolica-Pinus koraiensis forest	Fagaceae	Quercus	Quercus mongolica	14-T	25*25m	29	19	7
Quercus mongolica-Pinus koraiensis forest	Betulaceae	Betula	Betula dahurica	14-T	25*25m	23.5	18	6
Quercus mongolica-Pinus koraiensis forest	Betulaceae	Betula	Betula dahurica	14-T	25*25m	27.5	18	5
Quercus mongolica-Pinus koraiensis forest	Pinaceae	Picea	Picea koraiensis	14-T	25*25m	7.5	7	3
Quercus mongolica-Pinus koraiensis forest	Aceraceae	Acer	Acer pictum subsp. mono	14-T	25*25m	13.5	8	3.5
Quercus mongolica-Pinus koraiensis forest	Tiliaceae	Tilia	Tilia mandshurica	14-T	25*25m	13	7	2.5
Quercus mongolica-Pinus koraiensis forest	Aceraceae	Acer	Acer pictum subsp. mono	14-T	25*25m	8	7	4
Quercus mongolica-Pinus koraiensis forest	Fagaceae	Quercus	Quercus mongolica	14-T	25*25m	37	16	6
Quercus mongolica-Pinus koraiensis forest	Aceraceae	Acer	Acer pictum subsp. mono	14-T	25*25m	11	7	3
Quercus mongolica-Pinus koraiensis forest	Aceraceae	Acer	Acer pictum subsp. mono	14-T	25*25m	8	6	2.5
Quercus mongolica-Pinus koraiensis forest	Tiliaceae	Tilia	Tilia mandshurica	14-T	25*25m	16	8.5	4
Quercus mongolica-Pinus koraiensis forest	Aceraceae	Acer	Acer ukurunduense	14-T	25*25m	16	6.5	2.6
Quercus mongolica-Pinus koraiensis forest	Fagaceae	Quercus	Quercus mongolica	14-T	25*25m	35	16	6.5
Quercus mongolica-Pinus koraiensis forest	Pinaceae	Pinus	Pinus koraiensis	14-T	25*25m	8.5	4.5	2.5
Quercus mongolica-Pinus koraiensis forest	Betulaceae	Betula	Betula lenta	14-T	25*25m	25	18	4
Quercus mongolica-Pinus koraiensis forest	Ulmaceae	Ulmus	Ulmus davidiana var. japonica	14-T	25*25m	27	13	7
Quercus mongolica-Pinus koraiensis forest	Ulmaceae	Ulmus	Ulmus davidiana var. japonica	14-T	25*25m	7	4	3
Quercus mongolica-Pinus koraiensis forest	Ulmaceae	Ulmus	Ulmus davidiana var. japonica	14-T	25*25m	7	6	2.5
Quercus mongolica-Pinus koraiensis forest	Aceraceae	Acer	Acer pictum subsp. mono	14-T	25*25m	8.5	6	3
Quercus mongolica-Pinus koraiensis forest	Aceraceae	Acer	Acer pictum subsp. mono	14-T	25*25m	12	7	3.5
Quercus mongolica-Pinus koraiensis forest	Fagaceae	Quercus	Quercus mongolica	14-T	25*25m	26.5	13	5.5
Quercus mongolica-Pinus koraiensis forest	Tiliaceae	Tilia	Tilia amurensis	14-T	25*25m	6	4	1.5
Quercus mongolica-Pinus koraiensis forest	Pinaceae	Picea	Picea jezoensis var. microsperma	14-T	25*25m	7	4.5	1.5
Quercus mongolica-Pinus koraiensis forest	Tiliaceae	Tilia	Tilia amurensis	14-T	25*25m	8	7	1
Quercus mongolica-Pinus koraiensis forest	Pinaceae	Picea	Picea jezoensis var. microsperma	14-T	25*25m	18	12	4
Quercus mongolica-Pinus koraiensis forest	Fagaceae	Quercus	Quercus mongolica	14-T	25*25m	12.8	7	4
Quercus mongolica-Pinus koraiensis forest	Tiliaceae	Tilia	Tilia amurensis	14-T	25*25m	4.5	6	3.5
Quercus mongolica-Pinus koraiensis forest	Pinaceae	Picea	Picea jezoensis var. microsperma	14-T	25*25m	4	1.9	1
Quercus mongolica-Pinus koraiensis forest	Pinaceae	Picea	Picea koraiensis	14-T	25*25m	3.5	1.8	1
Quercus mongolica-Pinus koraiensis forest	Pinaceae	Picea	Picea koraiensis	14-T	25*25m	2.5	1.6	0.5
Quercus mongolica-Pinus koraiensis forest	Fagaceae	Quercus	Quercus mongolica	14-T	25*25m	14.4	9	3.5
Quercus mongolica-Pinus koraiensis forest	Fagaceae	Quercus	Quercus mongolica	14-T	25*25m	5	5	2.5
Quercus mongolica-Pinus koraiensis forest	Pinaceae	Picea	Picea jezoensis var. microsperma	14-T	25*25m	1.5	1.8	0.5
Quercus mongolica-Pinus koraiensis forest	Tiliaceae	Tilia	Tilia amurensis	14-T	25*25m	7	9	2.5
Quercus mongolica-Pinus koraiensis forest	Pinaceae	Picea	Picea koraiensis	14-T	25*25m	5	3	1
Quercus mongolica-Pinus koraiensis forest	Aceraceae	Acer	Acer tegmentosum	14-T	25*25m	7	5	1
Quercus mongolica-Pinus koraiensis forest	Tiliaceae	Tilia	Tilia amurensis	14-T	25*25m	22	13	5.5
Quercus mongolica-Pinus koraiensis forest	Ulmaceae	Ulmus	Ulmus davidiana var. japonica	14-T	25*25m	5.8	5	1
Quercus mongolica-Pinus koraiensis forest	Pinaceae	Picea	Picea jezoensis var. microsperma	14-T	25*25m	9.5	5	3
Quercus mongolica-Pinus koraiensis forest	Fagaceae	Quercus	Quercus mongolica	14-T	25*25m	35.5	9	5
Quercus mongolica-Pinus koraiensis forest	Pinaceae	Picea	Picea jezoensis var. microsperma	14-T	25*25m	9.2	6	2.5
Quercus mongolica-Pinus koraiensis forest	Pinaceae	Picea	Picea jezoensis var. microsperma	14-T	25*25m	5	3	1.5
Quercus mongolica-Pinus koraiensis forest	Rosaceae	Padus	Padus avium	14-T	25*25m	8	4.5	2.5
Quercus mongolica-Pinus koraiensis forest	Pinaceae	Picea	Picea jezoensis var. microsperma	14-T	25*25m	1.5	1.6	0.5
Quercus mongolica-Pinus koraiensis forest	Pinaceae	Picea	Picea jezoensis var. microsperma	14-T	25*25m	2.5	1.6	0.5
Quercus mongolica-Pinus koraiensis forest	Pinaceae	Picea	Picea jezoensis var. microsperma	14-T	25*25m	3	2	2
Quercus mongolica-Pinus koraiensis forest	Betulaceae	Betula	Betula lenta	14-T	25*25m	31	4	6
Quercus mongolica-Pinus koraiensis forest	Pinaceae	Picea	Picea koraiensis	14-T	25*25m	7	4.5	1
Quercus mongolica-Pinus koraiensis forest	Pinaceae	Pinus	Pinus koraiensis	14-T	25*25m	4.3	5	1.5
Quercus mongolica-Pinus koraiensis forest	Pinaceae	Picea	Picea jezoensis var. microsperma	14-T	25*25m	2.8	2	0.5
Quercus mongolica-Pinus koraiensis forest	Pinaceae	Picea	Picea jezoensis var. microsperma	14-T	25*25m	16	13	3.5
Quercus mongolica-Pinus koraiensis forest	Tiliaceae	Tilia	Tilia amurensis	14-T	25*25m	7	6	2.5
Quercus mongolica-Pinus koraiensis forest	Aceraceae	Acer	Acer pictum subsp. mono	14-T	25*25m	9	6	2.5
Quercus mongolica-Pinus koraiensis forest	Fagaceae	Quercus	Quercus mongolica	14-T	25*25m	15	8.5	4
Quercus mongolica-Pinus koraiensis forest	Fagaceae	Quercus	Quercus mongolica	14-T	25*25m	13	8.5	2
Quercus mongolica-Pinus koraiensis forest	Pinaceae	Picea	Picea jezoensis var. microsperma	14-T	25*25m	13.3	7	3
Quercus mongolica-Pinus koraiensis forest	Fagaceae	Quercus	Quercus mongolica	14-T	25*25m	13	7	3
Quercus mongolica-Pinus koraiensis forest	Pinaceae	Picea	Picea jezoensis var. microsperma	14-T	25*25m	3.3	2	2
Quercus mongolica-Pinus koraiensis forest	Pinaceae	Pinus	Pinus koraiensis	14-T	25*25m	10.3	6	3
Quercus mongolica-Pinus koraiensis forest	Tiliaceae	Tilia	Tilia amurensis	14-T	25*25m	10.2	7	2.5
Quercus mongolica-Pinus koraiensis forest	Pinaceae	Picea	Picea jezoensis var. microsperma	14-T	25*25m	8	4.5	2
Quercus mongolica-Pinus koraiensis forest	Aceraceae	Acer	Acer pictum subsp. mono	14-T	25*25m	12	7	3.5
Quercus mongolica-Pinus koraiensis forest	Aceraceae	Acer	Acer pictum subsp. mono	14-T	25*25m	4.8	5.5	1.5
Quercus mongolica-Pinus koraiensis forest	Aceraceae	Acer	Acer pictum subsp. mono	14-T	25*25m	8.6	5.5	2
Quercus mongolica-Pinus koraiensis forest	Aceraceae	Acer	Acer pictum subsp. mono	14-T	25*25m	10.2	7	3.5
Quercus mongolica-Pinus koraiensis forest	Fagaceae	Quercus	Quercus mongolica	14-T	25*25m	22	10	4
Quercus mongolica-Pinus koraiensis forest	Pinaceae	Picea	Picea jezoensis var. microsperma	14-T	25*25m	5.5	5	2
Quercus mongolica-Pinus koraiensis forest	Aceraceae	Acer	Acer tegmentosum	14-T	25*25m	1.8	25	1.5
Quercus mongolica-Pinus koraiensis forest	Tiliaceae	Tilia	Tilia amurensis	14-T	25*25m	5.8	6	2.5
Quercus mongolica-Pinus koraiensis forest	Pinaceae	Picea	Picea jezoensis var. microsperma	14-T	25*25m	5.1	4	2.5
Quercus mongolica-Pinus koraiensis forest	Aceraceae	Acer	Acer pictum subsp. mono	14-T	25*25m	9	8	2.5
Quercus mongolica-Pinus koraiensis forest	Aceraceae	Acer	Acer pictum subsp. mono	14-T	25*25m	6.5	7.5	2
Quercus mongolica-Pinus koraiensis forest	Fagaceae	Quercus	Quercus mongolica	14-T	25*25m	20.6	12.5	6
Quercus mongolica-Pinus koraiensis forest	Fagaceae	Quercus	Quercus mongolica	15-T	25*25m	30	21	7
Quercus mongolica-Pinus koraiensis forest	Pinaceae	Picea	Picea koraiensis	15-T	25*25m	22.4	20	6
Quercus mongolica-Pinus koraiensis forest	Aceraceae	Acer	Acer pictum subsp. mono	15-T	25*25m	5	7	2
Quercus mongolica-Pinus koraiensis forest	Aceraceae	Acer	Acer pictum subsp. mono	15-T	25*25m	5	6	3
Quercus mongolica-Pinus koraiensis forest	Pinaceae	Picea	Picea koraiensis	15-T	25*25m	9	6.5	4
Quercus mongolica-Pinus koraiensis forest	Aceraceae	Acer	Acer pictum subsp. mono	15-T	25*25m	1.4	4	1.5
Quercus mongolica-Pinus koraiensis forest	Aceraceae	Acer	Acer pictum subsp. mono	15-T	25*25m	7	8	3
Quercus mongolica-Pinus koraiensis forest	Aceraceae	Acer	Acer pictum subsp. mono	15-T	25*25m	3.5	4	3
Quercus mongolica-Pinus koraiensis forest	Tiliaceae	Tilia	Tilia amurensis	15-T	25*25m	27	22	6
Quercus mongolica-Pinus koraiensis forest	Rutaceae	Phellodendron	Phellodendron amurense	15-T	25*25m	20	17	4
Quercus mongolica-Pinus koraiensis forest	Aceraceae	Acer	Acer pictum subsp. mono	15-T	25*25m	7	8	3
Quercus mongolica-Pinus koraiensis forest	Aceraceae	Acer	Acer pictum subsp. mono	15-T	25*25m	4.5	8	4
Quercus mongolica-Pinus koraiensis forest	Betulaceae	Betula	Betula dahurica	15-T	25*25m	19.5	22	7
Quercus mongolica-Pinus koraiensis forest	Oleaceae	Fraxinus	Fraxinus mandshurica	15-T	25*25m	16	23	5
Quercus mongolica-Pinus koraiensis forest	Oleaceae	Fraxinus	Fraxinus mandshurica	15-T	25*25m	15.4	15	5
Quercus mongolica-Pinus koraiensis forest	Aceraceae	Acer	Acer pictum subsp. mono	15-T	25*25m	4.6	6	3
Quercus mongolica-Pinus koraiensis forest	Aceraceae	Acer	Acer pictum subsp. mono	15-T	25*25m	5.7	7	3
Quercus mongolica-Pinus koraiensis forest	Tiliaceae	Tilia	Tilia amurensis	15-T	25*25m	16	21	5
Quercus mongolica-Pinus koraiensis forest	Pinaceae	Pinus	Pinus koraiensis	15-T	25*25m	1	1.8	0.5
Quercus mongolica-Pinus koraiensis forest	Aceraceae	Acer	Acer pictum subsp. mono	15-T	25*25m	2.6	3.5	2
Quercus mongolica-Pinus koraiensis forest	Aceraceae	Acer	Acer pictum subsp. mono	15-T	25*25m	4	6	3
Quercus mongolica-Pinus koraiensis forest	Aceraceae	Acer	Acer pictum subsp. mono	15-T	25*25m	1.5	3	15
Quercus mongolica-Pinus koraiensis forest	Aceraceae	Acer	Acer pictum subsp. mono	15-T	25*25m	2	2.5	1.5
Quercus mongolica-Pinus koraiensis forest	Aceraceae	Acer	Acer pictum subsp. mono	15-T	25*25m	8	9	4
Quercus mongolica-Pinus koraiensis forest	Aceraceae	Acer	Acer pictum subsp. mono	15-T	25*25m	5.8	7	3
Quercus mongolica-Pinus koraiensis forest	Pinaceae	Picea	Picea koraiensis	15-T	25*25m	3.5	3	2
Quercus mongolica-Pinus koraiensis forest	Pinaceae	Pinus	Pinus koraiensis	15-T	25*25m	2.1	1.6	0.5
Quercus mongolica-Pinus koraiensis forest	Tiliaceae	Tilia	Tilia amurensis	15-T	25*25m	23.6	12	5
Quercus mongolica-Pinus koraiensis forest	Pinaceae	Picea	Picea koraiensis	15-T	25*25m	3.6	3	2
Quercus mongolica-Pinus koraiensis forest	#N/A			15-T	25*25m	31.5	19	10
Quercus mongolica-Pinus koraiensis forest	Ulmaceae	Ulmus	Ulmus davidiana var. japonica	15-T	25*25m	33.8	24	8
Quercus mongolica-Pinus koraiensis forest	Salicaceae	Populus	Populus davidiana	15-T	25*25m	15.5	19	3
Quercus mongolica-Pinus koraiensis forest	Salicaceae	Populus	Populus davidiana	15-T	25*25m	24.5	20	3.5
Quercus mongolica-Pinus koraiensis forest	Salicaceae	Populus	Populus davidiana	15-T	25*25m	22	21	3.5
Quercus mongolica-Pinus koraiensis forest	Fagaceae	Quercus	Quercus mongolica	15-T	25*25m	31	20	6
Quercus mongolica-Pinus koraiensis forest	Fagaceae	Quercus	Quercus mongolica	15-T	25*25m	24.5	21.5	6
Quercus mongolica-Pinus koraiensis forest	Aceraceae	Acer	Acer pictum subsp. mono	15-T	25*25m	4	6	3
Quercus mongolica-Pinus koraiensis forest	Aceraceae	Acer	Acer pictum subsp. mono	15-T	25*25m	4.9	5	2
Quercus mongolica-Pinus koraiensis forest	Fabaceae	Maackia	Maackia amurensis	15-T	25*25m	7.4	8	4
Quercus mongolica-Pinus koraiensis forest	Aceraceae	Acer	Acer pictum subsp. mono	15-T	25*25m	7.5	7	4
Quercus mongolica-Pinus koraiensis forest	Aceraceae	Acer	Acer pictum subsp. mono	15-T	25*25m	3.5	4	4
Quercus mongolica-Pinus koraiensis forest	Aceraceae	Acer	Acer pictum subsp. mono	15-T	25*25m	16	18	7
Quercus mongolica-Pinus koraiensis forest	Aceraceae	Acer	Acer pictum subsp. mono	15-T	25*25m	11	14	5
Quercus mongolica-Pinus koraiensis forest	Aceraceae	Acer	Acer pictum subsp. mono	15-T	25*25m	8	8	6
Quercus mongolica-Pinus koraiensis forest	Aceraceae	Acer	Acer pictum subsp. mono	15-T	25*25m	51	19	10
Quercus mongolica-Pinus koraiensis forest	Tiliaceae	Tilia	Tilia amurensis	15-T	25*25m	10	13	5
Quercus mongolica-Pinus koraiensis forest	Tiliaceae	Tilia	Tilia amurensis	15-T	25*25m	11.3	8	3
Quercus mongolica-Pinus koraiensis forest	Aceraceae	Acer	Acer pictum subsp. mono	15-T	25*25m	9	6.5	3
Quercus mongolica-Pinus koraiensis forest	Aceraceae	Acer	Acer pictum subsp. mono	15-T	25*25m	12	9.5	4.5
Quercus mongolica-Pinus koraiensis forest	Aceraceae	Acer	Acer pictum subsp. mono	15-T	25*25m	16.5	10	5
Quercus mongolica-Pinus koraiensis forest	Aceraceae	Acer	Acer pictum subsp. mono	15-T	25*25m	17	9	4.5
Quercus mongolica-Pinus koraiensis forest	Oleaceae	Fraxinus	Fraxinus mandshurica	15-T	25*25m	5.8	1.9	2
Quercus mongolica-Pinus koraiensis forest	Salicaceae	Populus	Populus davidiana	15-T	25*25m	28	15	4
Quercus mongolica-Pinus koraiensis forest	Tiliaceae	Tilia	Tilia amurensis	15-T	25*25m	16	13	2
Quercus mongolica-Pinus koraiensis forest	Pinaceae	Pinus	Pinus koraiensis	15-T	25*25m	69.7	28	7
Quercus mongolica-Pinus koraiensis forest	Oleaceae	Fraxinus	Fraxinus mandshurica	15-T	25*25m	25	2.7	6
Quercus mongolica-Pinus koraiensis forest	Ulmaceae	Ulmus	Ulmus davidiana var. japonica	15-T	25*25m	4	4	1
Quercus mongolica-Pinus koraiensis forest	Oleaceae	Fraxinus	Fraxinus mandshurica	15-T	25*25m	20	24	4
Quercus mongolica-Pinus koraiensis forest	Ulmaceae	Ulmus	Ulmus laciniata	15-T	25*25m	3	2.5	1.5
Quercus mongolica-Pinus koraiensis forest	Ulmaceae	Ulmus	Ulmus laciniata	15-T	25*25m	49	19	6
Quercus mongolica-Pinus koraiensis forest	Aceraceae	Acer	Acer pictum subsp. mono	15-T	25*25m	11	7	4
Quercus mongolica-Pinus koraiensis forest	Fagaceae	Quercus	Quercus mongolica	15-T	25*25m	12	13.5	4.5
Quercus mongolica-Pinus koraiensis forest	Aceraceae	Acer	Acer pictum subsp. mono	15-T	25*25m	15	14	6
Quercus mongolica-Pinus koraiensis forest	Fagaceae	Quercus	Quercus mongolica	15-T	25*25m	24.2	16	7
Quercus mongolica-Pinus koraiensis forest	Tiliaceae	Tilia	Tilia amurensis	15-T	25*25m	14	8	5.6
Quercus mongolica-Pinus koraiensis forest	Tiliaceae	Tilia	Tilia amurensis	15-T	25*25m	10	8	3
Quercus mongolica-Pinus koraiensis forest	Aceraceae	Acer	Acer pictum subsp. mono	15-T	25*25m	5	4.5	1
Quercus mongolica-Pinus koraiensis forest	Aceraceae	Acer	Acer pictum subsp. mono	15-T	25*25m	9	7	3.5
Quercus mongolica-Pinus koraiensis forest	Aceraceae	Acer	Acer pictum subsp. mono	15-T	25*25m	14	13	6
Quercus mongolica-Pinus koraiensis forest	Aceraceae	Acer	Acer pictum subsp. mono	15-T	25*25m	12.5	12	5.5
Quercus mongolica-Pinus koraiensis forest	Aceraceae	Acer	Acer pictum subsp. mono	15-T	25*25m	15	11	4
Quercus mongolica-Pinus koraiensis forest	Aceraceae	Acer	Acer pictum subsp. mono	15-T	25*25m	5	2	2
Quercus mongolica-Pinus koraiensis forest	Salicaceae	Populus	Populus davidiana	15-T	25*25m	19	14	5
Quercus mongolica-Pinus koraiensis forest	Fabaceae	Maackia	Maackia amurensis	15-T	25*25m	18	13	6
Quercus mongolica-Pinus koraiensis forest	Fabaceae	Maackia	Maackia amurensis	15-T	25*25m	19	16	4
Quercus mongolica-Pinus koraiensis forest	Ulmaceae	Ulmus	Ulmus davidiana var. japonica	15-T	25*25m	10	8	3
Quercus mongolica-Pinus koraiensis forest	Salicaceae	Populus	Populus davidiana	15-T	25*25m	13	16	3
Quercus mongolica-Pinus koraiensis forest	Fabaceae	Maackia	Maackia amurensis	15-T	25*25m	14	11.5	4.5
Quercus mongolica-Pinus koraiensis forest	Salicaceae	Populus	Populus davidiana	15-T	25*25m	20	17	4
Quercus mongolica-Pinus koraiensis forest	Salicaceae	Populus	Populus davidiana	15-T	25*25m	18	22	5
Quercus mongolica-Pinus koraiensis forest	Aceraceae	Acer	Acer pictum subsp. mono	15-T	25*25m	8	6	3.5
Tilia-Pinus koraiensis fores	Tiliaceae	Tilia	Tilia amurensis	05-T	25*25m	19	13	5
Tilia-Pinus koraiensis fores	Tiliaceae	Tilia	Tilia amurensis	05-T	25*25m	17	13	5
Tilia-Pinus koraiensis fores	Tiliaceae	Tilia	Tilia amurensis	05-T	25*25m	16	13	4.5
Tilia-Pinus koraiensis fores	Pinaceae	Pinus	Pinus koraiensis	05-T	25*25m	80.5	29	7
Tilia-Pinus koraiensis fores	Aceraceae	Acer	Acer pictum subsp. mono	05-T	25*25m	0.5	3	1
Tilia-Pinus koraiensis fores	Tiliaceae	Tilia	Tilia amurensis	05-T	25*25m	10.9	9	4
Tilia-Pinus koraiensis fores	Aceraceae	Acer	Acer pictum subsp. mono	05-T	25*25m	0.5	4	0.8
Tilia-Pinus koraiensis fores	Aceraceae	Acer	Acer pictum subsp. mono	05-T	25*25m	1	4.2	0.8
Tilia-Pinus koraiensis fores	Pinaceae	Picea	Picea jezoensis var. microsperma	05-T	25*25m	3.5	4.5	0.5
Tilia-Pinus koraiensis fores	Betulaceae	Betula	Betula lenta	05-T	25*25m	10.2	10	2
Tilia-Pinus koraiensis fores	Aceraceae	Acer	Acer tegmentosum	05-T	25*25m	3.8	7	2
Tilia-Pinus koraiensis fores	Pinaceae	Picea	Picea koraiensis	05-T	25*25m	0.5	1.8	0.8
Tilia-Pinus koraiensis fores	Aceraceae	Acer	Acer pictum subsp. mono	05-T	25*25m	2	4.5	0.6
Tilia-Pinus koraiensis fores	Pinaceae	Picea	Picea koraiensis	05-T	25*25m	10	10	2.2
Tilia-Pinus koraiensis fores	Betulaceae	Betula	Betula lenta	05-T	25*25m	9.4	13	2
Tilia-Pinus koraiensis fores	Pinaceae	Pinus	Pinus koraiensis	05-T	25*25m	45.5	24	5
Tilia-Pinus koraiensis fores	Pinaceae	Pinus	Pinus koraiensis	05-T	25*25m	47	26	6
Tilia-Pinus koraiensis fores	Aceraceae	Acer	Acer pictum subsp. mono	05-T	25*25m	2.5	4	1.5
Tilia-Pinus koraiensis fores	Tiliaceae	Tilia	Tilia amurensis	05-T	25*25m	16	13	4
Tilia-Pinus koraiensis fores	Tiliaceae	Tilia	Tilia amurensis	05-T	25*25m	7.5	11	5
Tilia-Pinus koraiensis fores	Aceraceae	Acer	Acer pictum subsp. mono	05-T	25*25m	1.9	4.5	3
Tilia-Pinus koraiensis fores	Aceraceae	Acer	Acer pictum subsp. mono	05-T	25*25m	6.5	8	3
Tilia-Pinus koraiensis fores	Aceraceae	Acer	Acer pictum subsp. mono	05-T	25*25m	1.5	4	0.5
Tilia-Pinus koraiensis fores	Rosaceae	Sorbus	Sorbus dacica	05-T	25*25m	8.5	10	3
Tilia-Pinus koraiensis fores	Tiliaceae	Tilia	Tilia amurensis	05-T	25*25m	10.5	12	4
Tilia-Pinus koraiensis fores	Aceraceae	Acer	Acer pictum subsp. mono	05-T	25*25m	4.9	9	3
Tilia-Pinus koraiensis fores	Aceraceae	Acer	Acer pictum subsp. mono	05-T	25*25m	4	8	3
Tilia-Pinus koraiensis fores	Betulaceae	Betula	Betula lenta	05-T	25*25m	11.5	12	2
Tilia-Pinus koraiensis fores	Pinaceae	Picea	Picea jezoensis var. microsperma	05-T	25*25m	3.9	3.5	1.7
Tilia-Pinus koraiensis fores	Pinaceae	Pinus	Pinus koraiensis	05-T	25*25m	70	29	3.5
Tilia-Pinus koraiensis fores	Aceraceae	Acer	Acer pictum subsp. mono	05-T	25*25m	3.8	8	7
Tilia-Pinus koraiensis fores	Pinaceae	Picea	Picea koraiensis	05-T	25*25m	16	16	3
Tilia-Pinus koraiensis fores	Tiliaceae	Tilia	Tilia amurensis	05-T	25*25m	17.3	15	4
Tilia-Pinus koraiensis fores	Pinaceae	Pinus	Pinus koraiensis	05-T	25*25m	80	29	6
Tilia-Pinus koraiensis fores	Aceraceae	Acer	Acer pictum subsp. mono	05-T	25*25m	2.4	4	1
Tilia-Pinus koraiensis fores	Aceraceae	Acer	Acer pictum subsp. mono	05-T	25*25m	4.4	4	1.5
Tilia-Pinus koraiensis fores	Betulaceae	Betula	Betula lenta	05-T	25*25m	12.6	14	3
Tilia-Pinus koraiensis fores	Aceraceae	Acer	Acer pictum subsp. mono	05-T	25*25m	1.5	4.5	1
Tilia-Pinus koraiensis fores	Pinaceae	Picea	Picea koraiensis	05-T	25*25m	11	13	2
Tilia-Pinus koraiensis fores	Aceraceae	Acer	Acer pictum subsp. mono	05-T	25*25m	1.5	3	0.5
Tilia-Pinus koraiensis fores	Tiliaceae	Tilia	Tilia amurensis	05-T	25*25m	8.8	10	2.5
Tilia-Pinus koraiensis fores	Betulaceae	Betula	Betula lenta	05-T	25*25m	18.5	17	3.5
Tilia-Pinus koraiensis fores	Aceraceae	Acer	Acer pictum subsp. mono	05-T	25*25m	2.5	5	3
Tilia-Pinus koraiensis fores	Tiliaceae	Tilia	Tilia amurensis	05-T	25*25m	3.6	7	2
Tilia-Pinus koraiensis fores	Pinaceae	Picea	Picea koraiensis	05-T	25*25m	25.5	20	3.5
Tilia-Pinus koraiensis fores	Aceraceae	Acer	Acer pictum subsp. mono	05-T	25*25m	1	2.8	1
Tilia-Pinus koraiensis fores	Betulaceae	Betula	Betula lenta	05-T	25*25m	8	8	2
Tilia-Pinus koraiensis fores	Betulaceae	Betula	Betula lenta	05-T	25*25m	2.4	9	2.5
Tilia-Pinus koraiensis fores	Tiliaceae	Tilia	Tilia amurensis	05-T	25*25m	6	7	2
Tilia-Pinus koraiensis fores	Aceraceae	Acer	Acer tegmentosum	05-T	25*25m	9.3	9	4
Tilia-Pinus koraiensis fores	Aceraceae	Acer	Acer pictum subsp. mono	05-T	25*25m	4	6	3
Tilia-Pinus koraiensis fores	Aceraceae	Acer	Acer pictum subsp. mono	05-T	25*25m	4.5	7	2.5
Tilia-Pinus koraiensis fores	Pinaceae	Picea	Picea jezoensis var. microsperma	05-T	25*25m	27.5	17	4
Tilia-Pinus koraiensis fores	Tiliaceae	Tilia	Tilia amurensis	05-T	25*25m	8.5	8	3
Tilia-Pinus koraiensis fores	Tiliaceae	Tilia	Tilia amurensis	05-T	25*25m	9.4	11	4
Tilia-Pinus koraiensis fores	Tiliaceae	Tilia	Tilia amurensis	05-T	25*25m	17.5	12	5
Tilia-Pinus koraiensis fores	Aceraceae	Acer	Acer tegmentosum	05-T	25*25m	15	8	3
Tilia-Pinus koraiensis fores	Aceraceae	Acer	Acer pictum subsp. mono	05-T	25*25m	3	4.5	1.5
Tilia-Pinus koraiensis fores	Aceraceae	Acer	Acer pictum subsp. mono	05-T	25*25m	6.5	8	3
Tilia-Pinus koraiensis fores	Betulaceae	Betula	Betula lenta	05-T	25*25m	18	19	4
Tilia-Pinus koraiensis fores	Pinaceae	Pinus	Pinus koraiensis	05-T	25*25m	6	16	2
Tilia-Pinus koraiensis fores	Betulaceae	Betula	Betula lenta	05-T	25*25m	11	19	1.5
Tilia-Pinus koraiensis fores	Pinaceae	Pinus	Pinus koraiensis	05-T	25*25m	4	4.5	2
Tilia-Pinus koraiensis fores	Aceraceae	Acer	Acer tegmentosum	05-T	25*25m	10	9	3.5
Tilia-Pinus koraiensis fores	Tiliaceae	Tilia	Tilia amurensis	05-T	25*25m	6	4.5	2.5
Tilia-Pinus koraiensis fores	Tiliaceae	Tilia	Tilia amurensis	05-T	25*25m	6.5	8.5	1
Tilia-Pinus koraiensis fores	Betulaceae	Betula	Betula lenta	05-T	25*25m	7.2	19	5
Tilia-Pinus koraiensis fores	Tiliaceae	Tilia	Tilia amurensis	05-T	25*25m	12	14	2
Tilia-Pinus koraiensis fores	Tiliaceae	Tilia	Tilia amurensis	05-T	25*25m	8.7	10	4.6
Tilia-Pinus koraiensis fores	Tiliaceae	Tilia	Tilia amurensis	05-T	25*25m	11	11	1.5
Tilia-Pinus koraiensis fores	Aceraceae	Acer	Acer pictum subsp. mono	05-T	25*25m	14.3	10	3
Tilia-Pinus koraiensis fores	Betulaceae	Betula	Betula lenta	05-T	25*25m	17.5	15	5
Tilia-Pinus koraiensis fores	Aceraceae	Acer	Acer pictum subsp. mono	05-T	25*25m	12	14	2
Tilia-Pinus koraiensis fores	Pinaceae	Picea	Picea koraiensis	05-T	25*25m	4	5	1.5
Tilia-Pinus koraiensis fores	Pinaceae	Pinus	Pinus koraiensis	05-T	25*25m	1.5	1.9	1
Tilia-Pinus koraiensis fores	Tiliaceae	Tilia	Tilia amurensis	05-T	25*25m	20.5	15	6
Tilia-Pinus koraiensis fores	Pinaceae	Picea	Picea jezoensis var. microsperma	05-T	25*25m	7.5	6	1
Tilia-Pinus koraiensis fores	Betulaceae	Betula	Betula lenta	05-T	25*25m	9	10	1.5
Tilia-Pinus koraiensis fores	Pinaceae	Pinus	Pinus koraiensis	05-T	25*25m	3.1	4	1.5
Tilia-Pinus koraiensis fores	Aceraceae	Acer	Acer tegmentosum	05-T	25*25m	9.5	8	2.5
Tilia-Pinus koraiensis fores	Pinaceae	Picea	Picea koraiensis	05-T	25*25m	1	1.5	0.5
Tilia-Pinus koraiensis fores	Tiliaceae	Tilia	Tilia amurensis	05-T	25*25m	3.5	4.5	2
Tilia-Pinus koraiensis fores	Aceraceae	Acer	Acer pictum subsp. mono	05-T	25*25m	1	2.3	1
Tilia-Pinus koraiensis fores	Betulaceae	Betula	Betula lenta	05-T	25*25m	17	14	4.5
Tilia-Pinus koraiensis fores	Betulaceae	Betula	Betula lenta	05-T	25*25m	17.5	14	4.5
Tilia-Pinus koraiensis fores	Aceraceae	Acer	Acer pictum subsp. mono	05-T	25*25m	3	2	1.5
Tilia-Pinus koraiensis fores	Tiliaceae	Tilia	Tilia amurensis	05-T	25*25m	8	11	3.5
Tilia-Pinus koraiensis fores	Tiliaceae	Tilia	Tilia amurensis	05-T	25*25m	8	11	3.5
Tilia-Pinus koraiensis fores	Tiliaceae	Tilia	Tilia amurensis	05-T	25*25m	21	13	1.5
Tilia-Pinus koraiensis fores	Tiliaceae	Tilia	Tilia amurensis	05-T	25*25m	13	12	3
Tilia-Pinus koraiensis fores	Betulaceae	Betula	Betula lenta	05-T	25*25m	15	13	2.5
Tilia-Pinus koraiensis fores	Aceraceae	Acer	Acer pictum subsp. mono	05-T	25*25m	0.9	19	1
Tilia-Pinus koraiensis fores	Tiliaceae	Tilia	Tilia amurensis	05-T	25*25m	1	2	1
Tilia-Pinus koraiensis fores	Pinaceae	Picea	Picea koraiensis	05-T	25*25m	0.5	1.8	0.5
Tilia-Pinus koraiensis fores	Tiliaceae	Tilia	Tilia amurensis	05-T	25*25m	9	9	1
Tilia-Pinus koraiensis fores	Rosaceae	Amygdalus	Amygdalus davidiana	05-T	25*25m	26	15	7
Tilia-Pinus koraiensis fores	Betulaceae	Betula	Betula lenta	05-T	25*25m	20	18	4.5
Tilia-Pinus koraiensis fores	Aceraceae	Acer	Acer tegmentosum	05-T	25*25m	12	12	5
Tilia-Pinus koraiensis fores	Pinaceae	Picea	Picea koraiensis	05-T	25*25m	8	7	2
Tilia-Pinus koraiensis fores	Betulaceae	Betula	Betula lenta	05-T	25*25m	20.8	19	4
Tilia-Pinus koraiensis fores	Tiliaceae	Tilia	Tilia amurensis	05-T	25*25m	7.8	7	3
Tilia-Pinus koraiensis fores	Pinaceae	Picea	Picea koraiensis	05-T	25*25m	5	5	2
Tilia-Pinus koraiensis fores	Betulaceae	Betula	Betula platyphylla	05-T	25*25m	19.5	21	6
Tilia-Pinus koraiensis fores	Betulaceae	Betula	Betula platyphylla	05-T	25*25m	20	20	4.5
Tilia-Pinus koraiensis fores	Aceraceae	Acer	Acer pictum subsp. mono	05-T	25*25m	9	10	4
Tilia-Pinus koraiensis fores	Aceraceae	Acer	Acer pictum subsp. mono	05-T	25*25m	6.8	9	2
Tilia-Pinus koraiensis fores	Tiliaceae	Tilia	Tilia amurensis	05-T	25*25m	13.9	11	2.5
Tilia-Pinus koraiensis fores	Pinaceae	Pinus	Pinus koraiensis	05-T	25*25m	4.7	5.5	1.5
Tilia-Pinus koraiensis fores	Pinaceae	Picea	Picea koraiensis	05-T	25*25m	28.3	21	3
Tilia-Pinus koraiensis fores	Aceraceae	Acer	Acer pictum subsp. mono	05-T	25*25m	4.8	8	1
Tilia-Pinus koraiensis fores	Pinaceae	Pinus	Pinus koraiensis	05-T	25*25m	25	19	3
Tilia-Pinus koraiensis fores	Rosaceae	Amygdalus	Amygdalus davidiana	05-T	25*25m	16	13	2.5
Tilia-Pinus koraiensis fores	Ulmaceae	Ulmus	Ulmus davidiana var. japonica	09-T	25*25m	7	7	3.5
Tilia-Pinus koraiensis fores	Ulmaceae	Ulmus	Ulmus davidiana var. japonica	09-T	25*25m	6	7	3
Tilia-Pinus koraiensis fores	Aceraceae	Acer	Acer pictum subsp. mono	09-T	25*25m	6.5	8	3.5
Tilia-Pinus koraiensis fores	Ulmaceae	Ulmus	Ulmus davidiana var. japonica	09-T	25*25m	2.5	4	2
Tilia-Pinus koraiensis fores	Aceraceae	Acer	Acer pictum subsp. mono	09-T	25*25m	1.3	4	1.5
Tilia-Pinus koraiensis fores	Aceraceae	Acer	Acer pictum subsp. mono	09-T	25*25m	2.8	4	2
Tilia-Pinus koraiensis fores	Aceraceae	Acer	Acer pictum subsp. mono	09-T	25*25m	3.5	4	1
Tilia-Pinus koraiensis fores	Tiliaceae	Tilia	Tilia amurensis	09-T	25*25m	29	12	5
Tilia-Pinus koraiensis fores	Aceraceae	Acer	Acer tegmentosum	09-T	25*25m	2.9	3	1.5
Tilia-Pinus koraiensis fores	Aceraceae	Acer	Acer pictum subsp. mono	09-T	25*25m	5.5	8	4
Tilia-Pinus koraiensis fores	Pinaceae	Picea	Picea koraiensis	09-T	25*25m	33	25	6.5
Tilia-Pinus koraiensis fores	Pinaceae	Pinus	Pinus koraiensis	09-T	25*25m	55	28	7
Tilia-Pinus koraiensis fores	Aceraceae	Acer	Acer ukurunduense	09-T	25*25m	5.7	6	3
Tilia-Pinus koraiensis fores	Aceraceae	Acer	Acer ukurunduense	09-T	25*25m	2.5	4	1
Tilia-Pinus koraiensis fores	Aceraceae	Acer	Acer ukurunduense	09-T	25*25m	3	3	1
Tilia-Pinus koraiensis fores	Aceraceae	Acer	Acer ukurunduense	09-T	25*25m	1.5	2	0.5
Tilia-Pinus koraiensis fores	Aceraceae	Acer	Acer tegmentosum	09-T	25*25m	3	4	1.5
Tilia-Pinus koraiensis fores	Aceraceae	Acer	Acer pictum subsp. mono	09-T	25*25m	6.8	5	2
Tilia-Pinus koraiensis fores	Aceraceae	Acer	Acer pictum subsp. mono	09-T	25*25m	6	6.5	4.5
Tilia-Pinus koraiensis fores	Pinaceae	Pinus	Pinus koraiensis	09-T	25*25m	57	26	5.5
Tilia-Pinus koraiensis fores	Aceraceae	Acer	Acer ukurunduense	09-T	25*25m	7	6	5.5
Tilia-Pinus koraiensis fores	Aceraceae	Acer	Acer ukurunduense	09-T	25*25m	2	3	0.5
Tilia-Pinus koraiensis fores	Aceraceae	Acer	Acer ukurunduense	09-T	25*25m	1.5	3	0.5
Tilia-Pinus koraiensis fores	Aceraceae	Acer	Acer pictum subsp. mono	09-T	25*25m	4	4	2.5
Tilia-Pinus koraiensis fores	Aceraceae	Acer	Acer tegmentosum	09-T	25*25m	7	7	4
Tilia-Pinus koraiensis fores	Aceraceae	Acer	Acer pictum subsp. mono	09-T	25*25m	3.8	6	1.5
Tilia-Pinus koraiensis fores	Aceraceae	Acer	Acer pictum subsp. mono	09-T	25*25m	5	7	2
Tilia-Pinus koraiensis fores	Tiliaceae	Tilia	Tilia amurensis	09-T	25*25m	9.5	8	2.5
Tilia-Pinus koraiensis fores	Tiliaceae	Tilia	Tilia amurensis	09-T	25*25m	32	18	7
Tilia-Pinus koraiensis fores	Tiliaceae	Tilia	Tilia amurensis	09-T	25*25m	38	26	8
Tilia-Pinus koraiensis fores	Aceraceae	Acer	Acer pictum subsp. mono	09-T	25*25m	7	6.5	3.5
Tilia-Pinus koraiensis fores	Aceraceae	Acer	Acer pictum subsp. mono	09-T	25*25m	3	4	1.5
Tilia-Pinus koraiensis fores	Aceraceae	Acer	Acer ukurunduense	09-T	25*25m	7	6	1.5
Tilia-Pinus koraiensis fores	Aceraceae	Acer	Acer tegmentosum	09-T	25*25m	2	3.5	1
Tilia-Pinus koraiensis fores	Aceraceae	Acer	Acer pictum subsp. mono	09-T	25*25m	1	2	1.5
Tilia-Pinus koraiensis fores	Aceraceae	Acer	Acer pictum subsp. mono	09-T	25*25m	3	6	2.5
Tilia-Pinus koraiensis fores	Tiliaceae	Tilia	Tilia amurensis	09-T	25*25m	17	13	4
Tilia-Pinus koraiensis fores	Tiliaceae	Tilia	Tilia amurensis	09-T	25*25m	25	20	8
Tilia-Pinus koraiensis fores	Aceraceae	Acer	Acer tegmentosum	09-T	25*25m	1	1.9	0.5
Tilia-Pinus koraiensis fores	Pinaceae	Pinus	Pinus koraiensis	09-T	25*25m	66	28	5
Tilia-Pinus koraiensis fores	Pinaceae	Pinus	Pinus koraiensis	09-T	25*25m	48.5	28	5.5
Tilia-Pinus koraiensis fores	Aceraceae	Acer	Acer pictum subsp. mono	09-T	25*25m	8.7	11	5
Tilia-Pinus koraiensis fores	Aceraceae	Acer	Acer pictum subsp. mono	09-T	25*25m	4.5	6	2
Tilia-Pinus koraiensis fores	Aceraceae	Acer	Acer pictum subsp. mono	09-T	25*25m	17.1	15	6
Tilia-Pinus koraiensis fores	Aceraceae	Acer	Acer tegmentosum	09-T	25*25m	3	5	4
Tilia-Pinus koraiensis fores	Tiliaceae	Tilia	Tilia amurensis	09-T	25*25m	24.5	13	6
Tilia-Pinus koraiensis fores	Aceraceae	Acer	Acer tegmentosum	09-T	25*25m	5	5	3
Tilia-Pinus koraiensis fores	Aceraceae	Acer	Acer tegmentosum	09-T	25*25m	5.7	3.5	1.5
Tilia-Pinus koraiensis fores	Aceraceae	Acer	Acer pictum subsp. mono	09-T	25*25m	0.5	4	1
Tilia-Pinus koraiensis fores	Aceraceae	Acer	Acer tegmentosum	09-T	25*25m	1.7	4	1.5
Tilia-Pinus koraiensis fores	Aceraceae	Acer	Acer tegmentosum	09-T	25*25m	2.5	4.5	1
Tilia-Pinus koraiensis fores	Aceraceae	Acer	Acer tegmentosum	09-T	25*25m	2.6	4	2
Tilia-Pinus koraiensis fores	Tiliaceae	Tilia	Tilia amurensis	09-T	25*25m	13.8	12	4
Tilia-Pinus koraiensis fores	Aceraceae	Acer	Acer pictum subsp. mono	09-T	25*25m	4.5	7	3
Tilia-Pinus koraiensis fores	Aceraceae	Acer	Acer pictum subsp. mono	09-T	25*25m	0.5	1.8	0.5
Tilia-Pinus koraiensis fores	Aceraceae	Acer	Acer pictum subsp. mono	09-T	25*25m	2.3	4	1
Tilia-Pinus koraiensis fores	Pinaceae	Picea	Picea jezoensis var. microsperma	09-T	25*25m	64	28	6
Tilia-Pinus koraiensis fores	Aceraceae	Acer	Acer pictum subsp. mono	09-T	25*25m	32	14	3
Tilia-Pinus koraiensis fores	Pinaceae	Pinus	Pinus koraiensis	09-T	25*25m	19.6	21	4
Tilia-Pinus koraiensis fores	Aceraceae	Acer	Acer tegmentosum	09-T	25*25m	9	10	4
Tilia-Pinus koraiensis fores	Aceraceae	Acer	Acer pictum subsp. mono	09-T	25*25m	0.2	1.8	0.5
Tilia-Pinus koraiensis fores	Aceraceae	Acer	Acer tegmentosum	09-T	25*25m	1.6	5	2
Tilia-Pinus koraiensis fores	Aceraceae	Acer	Acer tegmentosum	09-T	25*25m	7.5	8	2.5
Tilia-Pinus koraiensis fores	Aceraceae	Acer	Acer tegmentosum	09-T	25*25m	9.6	10	5
Tilia-Pinus koraiensis fores	Aceraceae	Acer	Acer pictum subsp. mono	09-T	25*25m	1.5	4	1
Tilia-Pinus koraiensis fores	Aceraceae	Acer	Acer pictum subsp. mono	09-T	25*25m	1.5	4.5	1
Tilia-Pinus koraiensis fores	Aceraceae	Acer	Acer pictum subsp. mono	09-T	25*25m	0.5	4.5	0.8
Tilia-Pinus koraiensis fores	Aceraceae	Acer	Acer pictum subsp. mono	09-T	25*25m	1.6	4	3
Tilia-Pinus koraiensis fores	Tiliaceae	Tilia	Tilia amurensis	09-T	25*25m	4	6	3
Tilia-Pinus koraiensis fores	Aceraceae	Acer	Acer pictum subsp. mono	09-T	25*25m	0.8	3	1
Tilia-Pinus koraiensis fores	Aceraceae	Acer	Acer tegmentosum	09-T	25*25m	4.6	6	3
Tilia-Pinus koraiensis fores	Aceraceae	Acer	Acer tegmentosum	09-T	25*25m	1.5	4.5	2.5
Tilia-Pinus koraiensis fores	Aceraceae	Acer	Acer pictum subsp. mono	09-T	25*25m	5.1	8	3
Tilia-Pinus koraiensis fores	Tiliaceae	Tilia	Tilia amurensis	09-T	25*25m	41.5	25	7
Tilia-Pinus koraiensis fores	Aceraceae	Acer	Acer ukurunduense	09-T	25*25m	1.6	3	2
Tilia-Pinus koraiensis fores	Aceraceae	Acer	Acer pictum subsp. mono	09-T	25*25m	2	4	2
Tilia-Pinus koraiensis fores	Pinaceae	Picea	Picea koraiensis	09-T	25*25m	1.2	2.5	0.8
Tilia-Pinus koraiensis fores	Ulmaceae	Ulmus	Ulmus davidiana var. japonica	09-T	25*25m	1.5	4	0.5
Tilia-Pinus koraiensis fores	Pinaceae	Picea	Picea koraiensis	09-T	25*25m	0.5	1.7	0.5
Tilia-Pinus koraiensis fores	Aceraceae	Acer	Acer pictum subsp. mono	09-T	25*25m	18	15	4
Tilia-Pinus koraiensis fores	Pinaceae	Pinus	Pinus koraiensis	09-T	25*25m	70	31	8
Tilia-Pinus koraiensis fores	Aceraceae	Acer	Acer tegmentosum	09-T	25*25m	5	9	2
Tilia-Pinus koraiensis fores	Aceraceae	Acer	Acer tegmentosum	09-T	25*25m	13.9	12	3.5
Tilia-Pinus koraiensis fores	Aceraceae	Acer	Acer tegmentosum	09-T	25*25m	9.5	8	3
Tilia-Pinus koraiensis fores	Aceraceae	Acer	Acer pictum subsp. mono	09-T	25*25m	4.7	8	2
Tilia-Pinus koraiensis fores	Tiliaceae	Tilia	Tilia amurensis	09-T	25*25m	12.3	18	5
Tilia-Pinus koraiensis fores	Aceraceae	Acer	Acer tegmentosum	09-T	25*25m	3.5	7	4
Tilia-Pinus koraiensis fores	Aceraceae	Acer	Acer tegmentosum	09-T	25*25m	2.9	6	3.5
Tilia-Pinus koraiensis fores	Aceraceae	Acer	Acer tegmentosum	09-T	25*25m	3.5	6	4
Tilia-Pinus koraiensis fores	Aceraceae	Acer	Acer tegmentosum	09-T	25*25m	4.4	5	3.5
Tilia-Pinus koraiensis fores	Aceraceae	Acer	Acer tegmentosum	09-T	25*25m	6.8	5.5	4
Tilia-Pinus koraiensis fores	Aceraceae	Acer	Acer pictum subsp. mono	10-T	25*25m	2	4.5	1
Tilia-Pinus koraiensis fores	Aceraceae	Acer	Acer pictum subsp. mono	10-T	25*25m	1.87	2	0.5
Tilia-Pinus koraiensis fores	Pinaceae	Picea	Picea koraiensis	10-T	25*25m	2.5	2	1
Tilia-Pinus koraiensis fores	Aceraceae	Acer	Acer pictum subsp. mono	10-T	25*25m	10	8.5	3
Tilia-Pinus koraiensis fores	Pinaceae	Picea	Picea koraiensis	10-T	25*25m	2.3	3.5	1
Tilia-Pinus koraiensis fores	Aceraceae	Acer	Acer pictum subsp. mono	10-T	25*25m	5	2	6
Tilia-Pinus koraiensis fores	Aceraceae	Acer	Acer pictum subsp. mono	10-T	25*25m	1.3	2.5	1.5
Tilia-Pinus koraiensis fores	Tiliaceae	Tilia	Tilia amurensis	10-T	25*25m	14	12	2.5
Tilia-Pinus koraiensis fores	Aceraceae	Acer	Acer pictum subsp. mono	10-T	25*25m	5.5	2.5	3
Tilia-Pinus koraiensis fores	Pinaceae	Picea	Picea koraiensis	10-T	25*25m	5	7	3.5
Tilia-Pinus koraiensis fores	Pinaceae	Picea	Picea koraiensis	10-T	25*25m	7	8	4
Tilia-Pinus koraiensis fores	Rosaceae	Sorbus	Sorbus dacica	10-T	25*25m	2.5	3	1
Tilia-Pinus koraiensis fores	Aceraceae	Acer	Acer tegmentosum	10-T	25*25m	4.7	8	2
Tilia-Pinus koraiensis fores	Aceraceae	Acer	Acer pictum subsp. mono	10-T	25*25m	5.7	9	2
Tilia-Pinus koraiensis fores	Aceraceae	Acer	Acer tegmentosum	10-T	25*25m	3	6	2
Tilia-Pinus koraiensis fores	Tiliaceae	Tilia	Tilia mandshurica	10-T	25*25m	3	4	2.5
Tilia-Pinus koraiensis fores	Tiliaceae	Tilia	Tilia amurensis	10-T	25*25m	24.5	10	5
Tilia-Pinus koraiensis fores	Tiliaceae	Tilia	Tilia mandshurica	10-T	25*25m	4	3	2
Tilia-Pinus koraiensis fores	Tiliaceae	Tilia	Tilia mandshurica	10-T	25*25m	3.5	4	2
Tilia-Pinus koraiensis fores	Aceraceae	Acer	Acer pictum subsp. mono	10-T	25*25m	15.5	10.5	5
Tilia-Pinus koraiensis fores	Ulmaceae	Ulmus	Ulmus davidiana var. japonica	10-T	25*25m	3	2	3
Tilia-Pinus koraiensis fores	Ulmaceae	Ulmus	Ulmus davidiana var. japonica	10-T	25*25m	3	4.5	3
Tilia-Pinus koraiensis fores	Ulmaceae	Ulmus	Ulmus davidiana var. japonica	10-T	25*25m	3	4.5	2
Tilia-Pinus koraiensis fores	Aceraceae	Acer	Acer pictum subsp. mono	10-T	25*25m	2.8	5	1.5
Tilia-Pinus koraiensis fores	Aceraceae	Acer	Acer tegmentosum	10-T	25*25m	8	8	5
Tilia-Pinus koraiensis fores	Ulmaceae	Ulmus	Ulmus davidiana var. japonica	10-T	25*25m	7	7	3
Tilia-Pinus koraiensis fores	Aceraceae	Acer	Acer pictum subsp. mono	10-T	25*25m	2.8	3.5	1
Tilia-Pinus koraiensis fores	Aceraceae	Acer	Acer pictum subsp. mono	10-T	25*25m	15.5	11	5
Tilia-Pinus koraiensis fores	Tiliaceae	Tilia	Tilia amurensis	10-T	25*25m	23	15	6
Tilia-Pinus koraiensis fores	Ulmaceae	Ulmus	Ulmus davidiana var. japonica	10-T	25*25m	6.5	5	4.5
Tilia-Pinus koraiensis fores	Ulmaceae	Ulmus	Ulmus laciniata	10-T	25*25m	4	3	0.5
Tilia-Pinus koraiensis fores	Ulmaceae	Ulmus	Ulmus laciniata	10-T	25*25m	1.5	3.5	1
Tilia-Pinus koraiensis fores	Ulmaceae	Ulmus	Ulmus laciniata	10-T	25*25m	2.8	2	1
Tilia-Pinus koraiensis fores	Ulmaceae	Ulmus	Ulmus laciniata	10-T	25*25m	1	3	1
Tilia-Pinus koraiensis fores	Aceraceae	Acer	Acer tegmentosum	10-T	25*25m	4	4.5	1
Tilia-Pinus koraiensis fores	Pinaceae	Pinus	Pinus koraiensis	10-T	25*25m	35	18	8
Tilia-Pinus koraiensis fores	Pinaceae	Pinus	Pinus koraiensis	10-T	25*25m	32	18	8
Tilia-Pinus koraiensis fores	Pinaceae	Pinus	Pinus koraiensis	10-T	25*25m	47	19.5	4.5
Tilia-Pinus koraiensis fores	Pinaceae	Pinus	Pinus koraiensis	10-T	25*25m	67	19	5.5
Tilia-Pinus koraiensis fores	Pinaceae	Pinus	Pinus koraiensis	10-T	25*25m	76	22	6
Tilia-Pinus koraiensis fores	Pinaceae	Pinus	Pinus koraiensis	10-T	25*25m	76	25	7
Tilia-Pinus koraiensis fores	Tiliaceae	Tilia	Tilia mandshurica	10-T	25*25m	18	15	4
Tilia-Pinus koraiensis fores	Pinaceae	Pinus	Pinus koraiensis	10-T	25*25m	70	28	5
Tilia-Pinus koraiensis fores	Pinaceae	Pinus	Pinus koraiensis	10-T	25*25m	45	27	4.5
Tilia-Pinus koraiensis fores	Tiliaceae	Tilia	Tilia mandshurica	10-T	25*25m	17	8	3
Tilia-Pinus koraiensis fores	Tiliaceae	Tilia	Tilia mandshurica	10-T	25*25m	9.7	8.5	2.5
Tilia-Pinus koraiensis fores	Tiliaceae	Tilia	Tilia mandshurica	10-T	25*25m	13.8	9	4
Tilia-Pinus koraiensis fores	Tiliaceae	Tilia	Tilia mandshurica	10-T	25*25m	16.5	11	5.5
Tilia-Pinus koraiensis fores	Tiliaceae	Tilia	Tilia mandshurica	10-T	25*25m	2.6	3	3
Tilia-Pinus koraiensis fores	Tiliaceae	Tilia	Tilia amurensis	10-T	25*25m	23	7	2.5
Tilia-Pinus koraiensis fores	Pinaceae	Pinus	Pinus koraiensis	10-T	25*25m	56	27	5.5
Tilia-Pinus koraiensis fores	Aceraceae	Acer	Acer pictum subsp. mono	10-T	25*25m	18.6	13	3
Tilia-Pinus koraiensis fores	Tiliaceae	Tilia	Tilia mandshurica	10-T	25*25m	2.5	3.5	2.5
Tilia-Pinus koraiensis fores	Tiliaceae	Tilia	Tilia mandshurica	10-T	25*25m	8.5	4	2.5
Tilia-Pinus koraiensis fores	Pinaceae	Pinus	Pinus koraiensis	10-T	25*25m	52	28	6
Tilia-Pinus koraiensis fores	Tiliaceae	Tilia	Tilia mandshurica	10-T	25*25m	25.5	13	3
Tilia-Pinus koraiensis fores	Tiliaceae	Tilia	Tilia amurensis	10-T	25*25m	3.5	3.5	5
Tilia-Pinus koraiensis fores	Aceraceae	Acer	Acer pictum subsp. mono	10-T	25*25m	13	8	7
Tilia-Pinus koraiensis fores	Tiliaceae	Tilia	Tilia mandshurica	10-T	25*25m	8.4	5	3
Tilia-Pinus koraiensis fores	Betulaceae	Betula	Betula lenta	10-T	25*25m	7	12	5
Tilia-Pinus koraiensis fores	Aceraceae	Acer	Acer pictum subsp. mono	10-T	25*25m	6	7	4.5
Tilia-Pinus koraiensis fores	Aceraceae	Acer	Acer pictum subsp. mono	10-T	25*25m	3.5	5	2.5
Tilia-Pinus koraiensis fores	Pinaceae	Pinus	Pinus koraiensis	10-T	25*25m	22.5	11	3
Tilia-Pinus koraiensis fores	Aceraceae	Acer	Acer pictum subsp. mono	10-T	25*25m	6.5	6	4
Tilia-Pinus koraiensis fores	Pinaceae	Pinus	Pinus koraiensis	10-T	25*25m	59.3	21	6
Tilia-Pinus koraiensis fores	Tiliaceae	Tilia	Tilia amurensis	10-T	25*25m	13	13	3.5
Tilia-Pinus koraiensis fores	Tiliaceae	Tilia	Tilia amurensis	10-T	25*25m	15.5	11	5
Tilia-Pinus koraiensis fores	Tiliaceae	Tilia	Tilia amurensis	10-T	25*25m	14.7	12	6
Tilia-Pinus koraiensis fores	Pinaceae	Pinus	Pinus koraiensis	10-T	25*25m	61	27	6
Tilia-Pinus koraiensis fores	Pinaceae	Pinus	Pinus koraiensis	10-T	25*25m	67	28	7
Ulmus davidiana var. Japonica-Pinus koraiensis forest	Aceraceae	Acer	Acer ukurunduense	04-T	25*25m	6.5	5	3
Ulmus davidiana var. Japonica-Pinus koraiensis forest	Pinaceae	Picea	Picea koraiensis	04-T	25*25m	24.4	16.5	4
Ulmus davidiana var. Japonica-Pinus koraiensis forest	Pinaceae	Pinus	Pinus koraiensis	04-T	25*25m	50	25	3
Ulmus davidiana var. Japonica-Pinus koraiensis forest	Aceraceae	Acer	Acer pictum subsp. mono	04-T	25*25m	15.5	15	4
Ulmus davidiana var. Japonica-Pinus koraiensis forest	Pinaceae	Picea	Picea koraiensis	04-T	25*25m	6.7	6	2
Ulmus davidiana var. Japonica-Pinus koraiensis forest	Ulmaceae	Ulmus	Ulmus davidiana var. japonica	04-T	25*25m	19.5	18	3.5
Ulmus davidiana var. Japonica-Pinus koraiensis forest	Aceraceae	Acer	Acer tegmentosum	04-T	25*25m	1	3	1
Ulmus davidiana var. Japonica-Pinus koraiensis forest	Pinaceae	Pinus	Pinus koraiensis	04-T	25*25m	70	30	5
Ulmus davidiana var. Japonica-Pinus koraiensis forest	Pinaceae	Picea	Picea koraiensis	04-T	25*25m	8.5	7	2.2
Ulmus davidiana var. Japonica-Pinus koraiensis forest	Pinaceae	Picea	Picea koraiensis	04-T	25*25m	15	15	3
Ulmus davidiana var. Japonica-Pinus koraiensis forest	Ulmaceae	Ulmus	Ulmus davidiana var. japonica	04-T	25*25m	7.4	8	4
Ulmus davidiana var. Japonica-Pinus koraiensis forest	Pinaceae	Picea	Picea koraiensis	04-T	25*25m	1	2	0.8
Ulmus davidiana var. Japonica-Pinus koraiensis forest	Aceraceae	Acer	Acer pictum subsp. mono	04-T	25*25m	1	2	0.8
Ulmus davidiana var. Japonica-Pinus koraiensis forest	Aceraceae	Acer	Acer pictum subsp. mono	04-T	25*25m	0.5	2.5	0.6
Ulmus davidiana var. Japonica-Pinus koraiensis forest	Ulmaceae	Ulmus	Ulmus davidiana var. japonica	04-T	25*25m	9	5.5	3
Ulmus davidiana var. Japonica-Pinus koraiensis forest	Ulmaceae	Ulmus	Ulmus davidiana var. japonica	04-T	25*25m	13	6	3.5
Ulmus davidiana var. Japonica-Pinus koraiensis forest	Pinaceae	Picea	Picea koraiensis	04-T	25*25m	1	2.2	0.6
Ulmus davidiana var. Japonica-Pinus koraiensis forest	Ulmaceae	Ulmus	Ulmus davidiana var. japonica	04-T	25*25m	10.5	6	2.5
Ulmus davidiana var. Japonica-Pinus koraiensis forest	Pinaceae	Pinus	Pinus koraiensis	04-T	25*25m	43	21	5
Ulmus davidiana var. Japonica-Pinus koraiensis forest	Pinaceae	Pinus	Pinus koraiensis	04-T	25*25m	54	26	5
Ulmus davidiana var. Japonica-Pinus koraiensis forest	Aceraceae	Acer	Acer ukurunduense	04-T	25*25m	2	4.5	1.5
Ulmus davidiana var. Japonica-Pinus koraiensis forest	Aceraceae	Acer	Acer ukurunduense	04-T	25*25m	2.7	4.5	2
Ulmus davidiana var. Japonica-Pinus koraiensis forest	Aceraceae	Acer	Acer ukurunduense	04-T	25*25m	3.4	5	3
Ulmus davidiana var. Japonica-Pinus koraiensis forest	Aceraceae	Acer	Acer pictum subsp. mono	04-T	25*25m	1	2.2	1.5
Ulmus davidiana var. Japonica-Pinus koraiensis forest	Aceraceae	Acer	Acer ukurunduense	04-T	25*25m	1.5	5	2.5
Ulmus davidiana var. Japonica-Pinus koraiensis forest	Pinaceae	Picea	Picea jezoensis var. microsperma	04-T	25*25m	41.5	22	4
Ulmus davidiana var. Japonica-Pinus koraiensis forest	Aceraceae	Acer	Acer ukurunduense	04-T	25*25m	2	4	2
Ulmus davidiana var. Japonica-Pinus koraiensis forest	Aceraceae	Acer	Acer ukurunduense	04-T	25*25m	2.5	5	3
Ulmus davidiana var. Japonica-Pinus koraiensis forest	Pinaceae	Picea	Picea koraiensis	04-T	25*25m	3.1	4	0.5
Ulmus davidiana var. Japonica-Pinus koraiensis forest	Pinaceae	Pinus	Pinus koraiensis	04-T	25*25m	60	22	5
Ulmus davidiana var. Japonica-Pinus koraiensis forest	Pinaceae	Pinus	Pinus koraiensis	04-T	25*25m	40.5	28	4
Ulmus davidiana var. Japonica-Pinus koraiensis forest	Aceraceae	Acer	Acer pictum subsp. mono	04-T	25*25m	0.5	2	0.8
Ulmus davidiana var. Japonica-Pinus koraiensis forest	Aceraceae	Acer	Acer pictum subsp. mono	04-T	25*25m	1	2	1.5
Ulmus davidiana var. Japonica-Pinus koraiensis forest	Pinaceae	Picea	Picea koraiensis	04-T	25*25m	5.9	2.5	3.5
Ulmus davidiana var. Japonica-Pinus koraiensis forest	Pinaceae	Picea	Picea koraiensis	04-T	25*25m	2.2	16	2
Ulmus davidiana var. Japonica-Pinus koraiensis forest	Aceraceae	Acer	Acer tegmentosum	04-T	25*25m	3.5	5	4
Ulmus davidiana var. Japonica-Pinus koraiensis forest	Pinaceae	Picea	Picea koraiensis	04-T	25*25m	1.6	2.5	1.5
Ulmus davidiana var. Japonica-Pinus koraiensis forest	Aceraceae	Acer	Acer pictum subsp. mono	04-T	25*25m	1	3.5	2
Ulmus davidiana var. Japonica-Pinus koraiensis forest	Aceraceae	Acer	Acer pictum subsp. mono	04-T	25*25m	0.5	2	1.8
Ulmus davidiana var. Japonica-Pinus koraiensis forest	Aceraceae	Acer	Acer pictum subsp. mono	04-T	25*25m	0.8	2	1.5
Ulmus davidiana var. Japonica-Pinus koraiensis forest	Pinaceae	Pinus	Pinus koraiensis	04-T	25*25m	38	28	4
Ulmus davidiana var. Japonica-Pinus koraiensis forest	Pinaceae	Picea	Picea koraiensis	04-T	25*25m	7	8	3
Ulmus davidiana var. Japonica-Pinus koraiensis forest	Aceraceae	Acer	Acer tegmentosum	04-T	25*25m	2	4	2.5
Ulmus davidiana var. Japonica-Pinus koraiensis forest	Aceraceae	Acer	Acer ukurunduense	04-T	25*25m	3.9	5	2
Ulmus davidiana var. Japonica-Pinus koraiensis forest	Aceraceae	Acer	Acer pictum subsp. mono	04-T	25*25m	1.5	3.5	1.8
Ulmus davidiana var. Japonica-Pinus koraiensis forest	Aceraceae	Acer	Acer ukurunduense	04-T	25*25m	0.3	2	1.5
Ulmus davidiana var. Japonica-Pinus koraiensis forest	Aceraceae	Acer	Acer ukurunduense	04-T	25*25m	0.3	2	15
Ulmus davidiana var. Japonica-Pinus koraiensis forest	Ulmaceae	Ulmus	Ulmus davidiana var. japonica	04-T	25*25m	19.8	12	3.5
Ulmus davidiana var. Japonica-Pinus koraiensis forest	Ulmaceae	Ulmus	Ulmus davidiana var. japonica	04-T	25*25m	25.4	12	5
Ulmus davidiana var. Japonica-Pinus koraiensis forest	Ulmaceae	Ulmus	Ulmus davidiana var. japonica	04-T	25*25m	24	11	3.5
Ulmus davidiana var. Japonica-Pinus koraiensis forest	Pinaceae	Picea	Picea jezoensis var. microsperma	04-T	25*25m	9	8	2
Ulmus davidiana var. Japonica-Pinus koraiensis forest	Ulmaceae	Ulmus	Ulmus davidiana var. japonica	04-T	25*25m	69	14	6.5
Ulmus davidiana var. Japonica-Pinus koraiensis forest	Pinaceae	Pinus	Pinus koraiensis	04-T	25*25m	57	23	7
Ulmus davidiana var. Japonica-Pinus koraiensis forest	Pinaceae	Picea	Picea koraiensis	04-T	25*25m	5	4.5	1.5
Ulmus davidiana var. Japonica-Pinus koraiensis forest	Pinaceae	Picea	Picea koraiensis	04-T	25*25m	1	2	0.5
Ulmus davidiana var. Japonica-Pinus koraiensis forest	Pinaceae	Picea	Picea koraiensis	04-T	25*25m	1	2	0.5
Ulmus davidiana var. Japonica-Pinus koraiensis forest	Pinaceae	Picea	Picea koraiensis	04-T	25*25m	1.3	2	0.5
Ulmus davidiana var. Japonica-Pinus koraiensis forest	Pinaceae	Picea	Picea koraiensis	04-T	25*25m	1	2	0.5
Ulmus davidiana var. Japonica-Pinus koraiensis forest	Pinaceae	Picea	Picea koraiensis	04-T	25*25m	0.7	1.8	0.5
Ulmus davidiana var. Japonica-Pinus koraiensis forest	Pinaceae	Picea	Picea koraiensis	04-T	25*25m	0.3	1.6	0.5
Ulmus davidiana var. Japonica-Pinus koraiensis forest	Pinaceae	Picea	Picea koraiensis	04-T	25*25m	0.5	1.7	0.5
Ulmus davidiana var. Japonica-Pinus koraiensis forest	Pinaceae	Picea	Picea koraiensis	04-T	25*25m	1	2	0.5
Ulmus davidiana var. Japonica-Pinus koraiensis forest	Pinaceae	Picea	Picea koraiensis	04-T	25*25m	4	4	1
Ulmus davidiana var. Japonica-Pinus koraiensis forest	Pinaceae	Picea	Picea koraiensis	04-T	25*25m	2.5	2	0.5
Ulmus davidiana var. Japonica-Pinus koraiensis forest	Pinaceae	Picea	Picea koraiensis	04-T	25*25m	3.5	2.2	1
Ulmus davidiana var. Japonica-Pinus koraiensis forest	Pinaceae	Picea	Picea koraiensis	04-T	25*25m	0.5	1.7	1
Ulmus davidiana var. Japonica-Pinus koraiensis forest	Pinaceae	Picea	Picea koraiensis	04-T	25*25m	3	2.2	1
Ulmus davidiana var. Japonica-Pinus koraiensis forest	Pinaceae	Picea	Picea koraiensis	04-T	25*25m	2	1.8	0.5
Ulmus davidiana var. Japonica-Pinus koraiensis forest	Pinaceae	Picea	Picea koraiensis	04-T	25*25m	3	2	1
Ulmus davidiana var. Japonica-Pinus koraiensis forest	Ulmaceae	Ulmus	Ulmus davidiana var. japonica	04-T	25*25m	8	5.5	2.5
Ulmus davidiana var. Japonica-Pinus koraiensis forest	Pinaceae	Picea	Picea jezoensis var. microsperma	04-T	25*25m	25	14	3
Ulmus davidiana var. Japonica-Pinus koraiensis forest	Pinaceae	Pinus	Pinus koraiensis	04-T	25*25m	49	22	3
Ulmus davidiana var. Japonica-Pinus koraiensis forest	Pinaceae	Pinus	Pinus koraiensis	04-T	25*25m	45	23	3
Ulmus davidiana var. Japonica-Pinus koraiensis forest	Pinaceae	Picea	Picea koraiensis	04-T	25*25m	16	12	2.5
Ulmus davidiana var. Japonica-Pinus koraiensis forest	Pinaceae	Pinus	Pinus koraiensis	04-T	25*25m	58	22	6
Ulmus davidiana var. Japonica-Pinus koraiensis forest	Aceraceae	Acer	Acer pictum subsp. mono	04-T	25*25m	19	8	7
Ulmus davidiana var. Japonica-Pinus koraiensis forest	Pinaceae	Pinus	Pinus koraiensis	04-T	25*25m	34	20	4.5
Ulmus davidiana var. Japonica-Pinus koraiensis forest	Pinaceae	Pinus	Pinus koraiensis	04-T	25*25m	91	25	3.5
Ulmus davidiana var. Japonica-Pinus koraiensis forest	Ulmaceae	Ulmus	Ulmus davidiana var. japonica	11-T	25*25m	45	21	4.5
Ulmus davidiana var. Japonica-Pinus koraiensis forest	Ulmaceae	Ulmus	Ulmus laciniata	11-T	25*25m	46	22	8
Ulmus davidiana var. Japonica-Pinus koraiensis forest	Aceraceae	Acer	Acer ukurunduense	11-T	25*25m	8.5	10	4
Ulmus davidiana var. Japonica-Pinus koraiensis forest	Aceraceae	Acer	Acer ukurunduense	11-T	25*25m	4	6	3
Ulmus davidiana var. Japonica-Pinus koraiensis forest	Aceraceae	Acer	Acer pictum subsp. mono	11-T	25*25m	3.5	6	3.5
Ulmus davidiana var. Japonica-Pinus koraiensis forest	Aceraceae	Acer	Acer pictum subsp. mono	11-T	25*25m	10	10	4
Ulmus davidiana var. Japonica-Pinus koraiensis forest	Aceraceae	Acer	Acer pictum subsp. mono	11-T	25*25m	5.7	6	3.5
Ulmus davidiana var. Japonica-Pinus koraiensis forest	Aceraceae	Acer	Acer ukurunduense	11-T	25*25m	8.4	6.5	3
Ulmus davidiana var. Japonica-Pinus koraiensis forest	Aceraceae	Acer	Acer pictum subsp. mono	11-T	25*25m	2	3	1
Ulmus davidiana var. Japonica-Pinus koraiensis forest	Aceraceae	Acer	Acer tegmentosum	11-T	25*25m	6.5	8	3.5
Ulmus davidiana var. Japonica-Pinus koraiensis forest	Aceraceae	Acer	Acer tegmentosum	11-T	25*25m	2.3	3.5	2
Ulmus davidiana var. Japonica-Pinus koraiensis forest	Aceraceae	Acer	Acer tegmentosum	11-T	25*25m	6	6	4.5
Ulmus davidiana var. Japonica-Pinus koraiensis forest	Pinaceae	Pinus	Pinus koraiensis	11-T	25*25m	45	20	6.5
Ulmus davidiana var. Japonica-Pinus koraiensis forest	Aceraceae	Acer	Acer ukurunduense	11-T	25*25m	8	8	4
Ulmus davidiana var. Japonica-Pinus koraiensis forest	Aceraceae	Acer	Acer ukurunduense	11-T	25*25m	3	2.5	1.5
Ulmus davidiana var. Japonica-Pinus koraiensis forest	Tiliaceae	Tilia	Tilia amurensis	11-T	25*25m	8	6	3.5
Ulmus davidiana var. Japonica-Pinus koraiensis forest	Tiliaceae	Tilia	Tilia amurensis	11-T	25*25m	6	4.5	1.5
Ulmus davidiana var. Japonica-Pinus koraiensis forest	Tiliaceae	Tilia	Tilia amurensis	11-T	25*25m	36	18	4.5
Ulmus davidiana var. Japonica-Pinus koraiensis forest	Tiliaceae	Tilia	Tilia amurensis	11-T	25*25m	16	12	2
Ulmus davidiana var. Japonica-Pinus koraiensis forest	Ulmaceae	Ulmus	Ulmus laciniata	11-T	25*25m	47	19	8
Ulmus davidiana var. Japonica-Pinus koraiensis forest	Ulmaceae	Ulmus	Ulmus laciniata	11-T	25*25m	39	18	7.5
Ulmus davidiana var. Japonica-Pinus koraiensis forest	Aceraceae	Acer	Acer pictum subsp. mono	11-T	25*25m	23	18	6
Ulmus davidiana var. Japonica-Pinus koraiensis forest	Ulmaceae	Ulmus	Ulmus laciniata	11-T	25*25m	31.5	17	7
Ulmus davidiana var. Japonica-Pinus koraiensis forest	Aceraceae	Acer	Acer pictum subsp. mono	11-T	25*25m	1	2.5	1.8
Ulmus davidiana var. Japonica-Pinus koraiensis forest	Ulmaceae	Ulmus	Ulmus davidiana var. japonica	11-T	25*25m	14.6	15	5
Ulmus davidiana var. Japonica-Pinus koraiensis forest	Aceraceae	Acer	Acer pictum subsp. mono	11-T	25*25m	2	3.5	2
Ulmus davidiana var. Japonica-Pinus koraiensis forest	Aceraceae	Acer	Acer pictum subsp. mono	11-T	25*25m	2.9	4	1
Ulmus davidiana var. Japonica-Pinus koraiensis forest	Aceraceae	Acer	Acer pictum subsp. mono	11-T	25*25m	33.9	18	8
Ulmus davidiana var. Japonica-Pinus koraiensis forest	Aceraceae	Acer	Acer ukurunduense	11-T	25*25m	37	22	7
Ulmus davidiana var. Japonica-Pinus koraiensis forest	Aceraceae	Acer	Acer pictum subsp. mono	11-T	25*25m	21.9	17	6
Ulmus davidiana var. Japonica-Pinus koraiensis forest	Ulmaceae	Ulmus	Ulmus davidiana var. japonica	11-T	25*25m	43.5	25	7
Ulmus davidiana var. Japonica-Pinus koraiensis forest	Aceraceae	Acer	Acer tegmentosum	11-T	25*25m	6.6	7	4
Ulmus davidiana var. Japonica-Pinus koraiensis forest	Aceraceae	Acer	Acer tegmentosum	11-T	25*25m	1.5	4.5	2
Ulmus davidiana var. Japonica-Pinus koraiensis forest	Aceraceae	Acer	Acer pictum subsp. mono	11-T	25*25m	3	4.5	1.5
Ulmus davidiana var. Japonica-Pinus koraiensis forest	Salicaceae	Populus	Populus davidiana	11-T	25*25m	12.7	4	0.8
Ulmus davidiana var. Japonica-Pinus koraiensis forest	Aceraceae	Acer	Acer ukurunduense	11-T	25*25m	2.9	4	2
Ulmus davidiana var. Japonica-Pinus koraiensis forest	Aceraceae	Acer	Acer tegmentosum	11-T	25*25m	5.4	7	5
Ulmus davidiana var. Japonica-Pinus koraiensis forest	Aceraceae	Acer	Acer tegmentosum	11-T	25*25m	3.5	2	3
Ulmus davidiana var. Japonica-Pinus koraiensis forest	Salicaceae	Populus	Populus davidiana	11-T	25*25m	1.5	3.5	1.5
Ulmus davidiana var. Japonica-Pinus koraiensis forest	Pinaceae	Pinus	Pinus koraiensis	11-T	25*25m	52.4	26	4
Ulmus davidiana var. Japonica-Pinus koraiensis forest	Aceraceae	Acer	Acer tegmentosum	11-T	25*25m	12.8	9	5.5
Ulmus davidiana var. Japonica-Pinus koraiensis forest	Aceraceae	Acer	Acer tegmentosum	11-T	25*25m	0.9	4	2
Ulmus davidiana var. Japonica-Pinus koraiensis forest	Aceraceae	Acer	Acer tegmentosum	11-T	25*25m	1.5	4	2
Ulmus davidiana var. Japonica-Pinus koraiensis forest	Pinaceae	Pinus	Pinus koraiensis	11-T	25*25m	82	28	8
Ulmus davidiana var. Japonica-Pinus koraiensis forest	Aceraceae	Acer	Acer pictum subsp. mono	11-T	25*25m	7.5	8	2
Ulmus davidiana var. Japonica-Pinus koraiensis forest	Aceraceae	Acer	Acer tegmentosum	11-T	25*25m	4.4	4	3
Ulmus davidiana var. Japonica-Pinus koraiensis forest	Aceraceae	Acer	Acer tegmentosum	11-T	25*25m	1.5	4	2
Ulmus davidiana var. Japonica-Pinus koraiensis forest	Aceraceae	Acer	Acer tegmentosum	11-T	25*25m	0.5	2.5	1
Ulmus davidiana var. Japonica-Pinus koraiensis forest	Ulmaceae	Ulmus	Ulmus laciniata	11-T	25*25m	37.5	22	6
Ulmus davidiana var. Japonica-Pinus koraiensis forest	Aceraceae	Acer	Acer pictum subsp. mono	11-T	25*25m	20.5	19	7
Ulmus davidiana var. Japonica-Pinus koraiensis forest	Pinaceae	Picea	Picea koraiensis	11-T	25*25m	24.5	22	7
Ulmus davidiana var. Japonica-Pinus koraiensis forest	Aceraceae	Acer	Acer ukurunduense	11-T	25*25m	2.6	4	2
Ulmus davidiana var. Japonica-Pinus koraiensis forest	Ulmaceae	Ulmus	Ulmus davidiana var. japonica	11-T	25*25m	36.5	18	5
Ulmus davidiana var. Japonica-Pinus koraiensis forest	Tiliaceae	Tilia	Tilia amurensis	11-T	25*25m	59.5	22	6
Ulmus davidiana var. Japonica-Pinus koraiensis forest	Aceraceae	Acer	Acer tegmentosum	11-T	25*25m	2.8	5	3
Ulmus davidiana var. Japonica-Pinus koraiensis forest	Aceraceae	Acer	Acer tegmentosum	11-T	25*25m	1	2	3
Ulmus davidiana var. Japonica-Pinus koraiensis forest	Pinaceae	Picea	Picea koraiensis	11-T	25*25m	12	8	3.5
Ulmus davidiana var. Japonica-Pinus koraiensis forest	Pinaceae	Pinus	Pinus koraiensis	11-T	25*25m	55.3	21	6.5
Ulmus davidiana var. Japonica-Pinus koraiensis forest	Aceraceae	Acer	Acer tegmentosum	11-T	25*25m	4.5	6	5.5
Ulmus davidiana var. Japonica-Pinus koraiensis forest	Aceraceae	Acer	Acer tegmentosum	11-T	25*25m	3.5	4	4
Ulmus davidiana var. Japonica-Pinus koraiensis forest	Pinaceae	Pinus	Pinus koraiensis	11-T	25*25m	25.5	18	6
Ulmus davidiana var. Japonica-Pinus koraiensis forest	Aceraceae	Acer	Acer tegmentosum	11-T	25*25m	7	5	4.5
Ulmus davidiana var. Japonica-Pinus koraiensis forest	Aceraceae	Acer	Acer pictum subsp. mono	11-T	25*25m	5.7	3	2.5
Ulmus davidiana var. Japonica-Pinus koraiensis forest	Aceraceae	Acer	Acer tegmentosum	11-T	25*25m	12.5	1	4.5
Ulmus davidiana var. Japonica-Pinus koraiensis forest	Ulmaceae	Ulmus	Ulmus davidiana var. japonica	11-T	25*25m	2	3	2.5
Ulmus davidiana var. Japonica-Pinus koraiensis forest	Aceraceae	Acer	Acer pictum subsp. mono	11-T	25*25m	5.5	10	3.5
Ulmus davidiana var. Japonica-Pinus koraiensis forest	Ulmaceae	Ulmus	Ulmus davidiana var. japonica	13-T	25*25m	6.5	6	1
Ulmus davidiana var. Japonica-Pinus koraiensis forest	Ulmaceae	Ulmus	Ulmus davidiana var. japonica	13-T	25*25m	6.5	6	1.5
Ulmus davidiana var. Japonica-Pinus koraiensis forest	Tiliaceae	Tilia	Tilia amurensis	13-T	25*25m	11	10	4.5
Ulmus davidiana var. Japonica-Pinus koraiensis forest	Pinaceae	Pinus	Pinus koraiensis	13-T	25*25m	33	15	5
Ulmus davidiana var. Japonica-Pinus koraiensis forest	Aceraceae	Acer	Acer pictum subsp. mono	13-T	25*25m	8	8	4
Ulmus davidiana var. Japonica-Pinus koraiensis forest	Pinaceae	Pinus	Pinus koraiensis	13-T	25*25m	62.8	28	7.5
Ulmus davidiana var. Japonica-Pinus koraiensis forest	Ulmaceae	Ulmus	Ulmus davidiana var. japonica	13-T	25*25m	7	8	4
Ulmus davidiana var. Japonica-Pinus koraiensis forest	Ulmaceae	Ulmus	Ulmus davidiana var. japonica	13-T	25*25m	4.5	5	3
Ulmus davidiana var. Japonica-Pinus koraiensis forest	Ulmaceae	Ulmus	Ulmus davidiana var. japonica	13-T	25*25m	18	8	4.5
Ulmus davidiana var. Japonica-Pinus koraiensis forest	Aceraceae	Acer	Acer tegmentosum	13-T	25*25m	6.5	4.5	3.5
Ulmus davidiana var. Japonica-Pinus koraiensis forest	Aceraceae	Acer	Acer tegmentosum	13-T	25*25m	3.5	3.5	4
Ulmus davidiana var. Japonica-Pinus koraiensis forest	Ulmaceae	Ulmus	Ulmus davidiana var. japonica	13-T	25*25m	10	6.5	4
Ulmus davidiana var. Japonica-Pinus koraiensis forest	Aceraceae	Acer	Acer pictum subsp. mono	13-T	25*25m	6.8	8	1.5
Ulmus davidiana var. Japonica-Pinus koraiensis forest	Tiliaceae	Tilia	Tilia amurensis	13-T	25*25m	10	8	4.5
Ulmus davidiana var. Japonica-Pinus koraiensis forest	Tiliaceae	Tilia	Tilia amurensis	13-T	25*25m	6	6.5	3
Ulmus davidiana var. Japonica-Pinus koraiensis forest	Tiliaceae	Tilia	Tilia amurensis	13-T	25*25m	8.5	7	4.5
Ulmus davidiana var. Japonica-Pinus koraiensis forest	Tiliaceae	Tilia	Tilia amurensis	13-T	25*25m	17.5	13	6
Ulmus davidiana var. Japonica-Pinus koraiensis forest	Ulmaceae	Ulmus	Ulmus laciniata	13-T	25*25m	6.5	7	5
Ulmus davidiana var. Japonica-Pinus koraiensis forest	Ulmaceae	Ulmus	Ulmus laciniata	13-T	25*25m	7	4.5	3.5
Ulmus davidiana var. Japonica-Pinus koraiensis forest	Ulmaceae	Ulmus	Ulmus davidiana var. japonica	13-T	25*25m	8.5	13	3
Ulmus davidiana var. Japonica-Pinus koraiensis forest	Ulmaceae	Ulmus	Ulmus davidiana var. japonica	13-T	25*25m	13.5	15	5
Ulmus davidiana var. Japonica-Pinus koraiensis forest	Pinaceae	Pinus	Pinus koraiensis	13-T	25*25m	52	24	5
Ulmus davidiana var. Japonica-Pinus koraiensis forest	Ulmaceae	Ulmus	Ulmus davidiana var. japonica	13-T	25*25m	17.5	13	6
Ulmus davidiana var. Japonica-Pinus koraiensis forest	Aceraceae	Acer	Acer pictum subsp. mono	13-T	25*25m	7	7	3
Ulmus davidiana var. Japonica-Pinus koraiensis forest	Ulmaceae	Ulmus	Ulmus davidiana var. japonica	13-T	25*25m	5.8	6	3
Ulmus davidiana var. Japonica-Pinus koraiensis forest	Ulmaceae	Ulmus	Ulmus davidiana var. japonica	13-T	25*25m	11.5	13	4
Ulmus davidiana var. Japonica-Pinus koraiensis forest	Ulmaceae	Ulmus	Ulmus davidiana var. japonica	13-T	25*25m	12	14	4
Ulmus davidiana var. Japonica-Pinus koraiensis forest	Ulmaceae	Ulmus	Ulmus davidiana var. japonica	13-T	25*25m	11.5	14	4
Ulmus davidiana var. Japonica-Pinus koraiensis forest	Aceraceae	Acer	Acer ukurunduense	13-T	25*25m	7	7.5	2.5
Ulmus davidiana var. Japonica-Pinus koraiensis forest	Ulmaceae	Ulmus	Ulmus davidiana var. japonica	13-T	25*25m	7	14	4.5
Ulmus davidiana var. Japonica-Pinus koraiensis forest	Ulmaceae	Ulmus	Ulmus davidiana var. japonica	13-T	25*25m	7.5	9	3
Ulmus davidiana var. Japonica-Pinus koraiensis forest	Ulmaceae	Ulmus	Ulmus davidiana var. japonica	13-T	25*25m	8.5	13	2
Ulmus davidiana var. Japonica-Pinus koraiensis forest	Ulmaceae	Ulmus	Ulmus davidiana var. japonica	13-T	25*25m	7	13	3
Ulmus davidiana var. Japonica-Pinus koraiensis forest	Ulmaceae	Ulmus	Ulmus davidiana var. japonica	13-T	25*25m	8.5	12	2.5
Ulmus davidiana var. Japonica-Pinus koraiensis forest	Ulmaceae	Ulmus	Ulmus davidiana var. japonica	13-T	25*25m	9	13.5	4
Ulmus davidiana var. Japonica-Pinus koraiensis forest	Oleaceae	Fraxinus	Fraxinus mandshurica	13-T	25*25m	33	24	7
Ulmus davidiana var. Japonica-Pinus koraiensis forest	Ulmaceae	Ulmus	Ulmus davidiana var. japonica	13-T	25*25m	5	8	2.5
Ulmus davidiana var. Japonica-Pinus koraiensis forest	Ulmaceae	Ulmus	Ulmus davidiana var. japonica	13-T	25*25m	6	7.5	3
Ulmus davidiana var. Japonica-Pinus koraiensis forest	Ulmaceae	Ulmus	Ulmus davidiana var. japonica	13-T	25*25m	11	11	2
Ulmus davidiana var. Japonica-Pinus koraiensis forest	Ulmaceae	Ulmus	Ulmus davidiana var. japonica	13-T	25*25m	13	12	3
Ulmus davidiana var. Japonica-Pinus koraiensis forest	Ulmaceae	Ulmus	Ulmus davidiana var. japonica	13-T	25*25m	10.5	9	3
Ulmus davidiana var. Japonica-Pinus koraiensis forest	Ulmaceae	Ulmus	Ulmus davidiana var. japonica	13-T	25*25m	8.5	7.5	2.5
Ulmus davidiana var. Japonica-Pinus koraiensis forest	Ulmaceae	Ulmus	Ulmus davidiana var. japonica	13-T	25*25m	5	7.5	2
Ulmus davidiana var. Japonica-Pinus koraiensis forest	Ulmaceae	Ulmus	Ulmus davidiana var. japonica	13-T	25*25m	5	8	4
Ulmus davidiana var. Japonica-Pinus koraiensis forest	Ulmaceae	Ulmus	Ulmus davidiana var. japonica	13-T	25*25m	9	9	3
Ulmus davidiana var. Japonica-Pinus koraiensis forest	Pinaceae	Picea	Picea koraiensis	13-T	25*25m	1.5	2	1
Ulmus davidiana var. Japonica-Pinus koraiensis forest	Pinaceae	Picea	Picea koraiensis	13-T	25*25m	3.5	4	1.5
Ulmus davidiana var. Japonica-Pinus koraiensis forest	Ulmaceae	Ulmus	Ulmus davidiana var. japonica	13-T	25*25m	10	12	4.5
Ulmus davidiana var. Japonica-Pinus koraiensis forest	Ulmaceae	Ulmus	Ulmus davidiana var. japonica	13-T	25*25m	11.5	13	4

## Sheet: shrub
Forest type	family_name	genus_name	species_name	Plot number	quadrat size	total coverage	Number	High (cm)	coverage
Betula costata-Pinus koraiensis forest	Caprifoliaceae	Sambucus	Sambucus williamsii	01-S01	5*5m	65	1	1.3	10
Betula costata-Pinus koraiensis forest	Oleaceae	Syringa	Syringa reticulata subsp. amurensis	01-S01	5*5m	65	1	1.4	8
Betula costata-Pinus koraiensis forest	Rosaceae	Sorbaria	Sorbaria sorbifolia	01-S01	5*5m	65	8	1.3	5
Betula costata-Pinus koraiensis forest	Celastraceae	Euonymus	Euonymus alatus	01-S01	5*5m	65	2	1.5	10
Betula costata-Pinus koraiensis forest	Rosaceae	Sorbaria	Sorbaria sorbifolia	01-S02	5*5m	83	17	1.5	2
Betula costata-Pinus koraiensis forest	Oleaceae	Syringa	Syringa reticulata subsp. amurensis	01-S02	5*5m	83	1	2.3	10
Betula costata-Pinus koraiensis forest	Aceraceae	Acer	Acer pictum subsp. mono	01-S03	5*5m	32	3	1.5	8
Betula costata-Pinus koraiensis forest	Oleaceae	Syringa	Syringa reticulata subsp. amurensis	01-S04	5*5m	40	2	2	5
Betula costata-Pinus koraiensis forest	Aceraceae	Acer	Acer pictum subsp. mono	01-S04	5*5m	40	1	2	10
Betula costata-Pinus koraiensis forest	Betulaceae	Corylus	Corylus mandshurica	01-S04	5*5m	40	2	2	5
Betula costata-Pinus koraiensis forest	Caprifoliaceae	Sambucus	Sambucus williamsii	03-S01	5*5m	45	3	1.2	10
Betula costata-Pinus koraiensis forest	Oleaceae	Syringa	Syringa reticulata subsp. amurensis	03-S01	5*5m	45	7	1.5	20
Betula costata-Pinus koraiensis forest	Araliaceae	Eleutherococcus	Eleutherococcus senticosus	03-S01	5*5m	45	3	0.7	8
Betula costata-Pinus koraiensis forest	Betulaceae	Corylus	Corylus mandshurica	03-S01	5*5m	45	1	2	11
Betula costata-Pinus koraiensis forest	Oleaceae	Syringa	Syringa reticulata subsp. amurensis	03-S02	5*5m	42	4	5.5	42
Betula costata-Pinus koraiensis forest	Betulaceae	Corylus	Corylus mandshurica	03-S03	5*5m	67	9	2	67
Betula costata-Pinus koraiensis forest	Rosaceae	Sorbaria	Sorbaria sorbifolia	03-S04	5*5m	45	9	0.8	45
Betula costata-Pinus koraiensis forest	Betulaceae	Corylus	Corylus mandshurica	12-S01	5*5m	20	7	1.2	15
Betula costata-Pinus koraiensis forest	Araliaceae	Eleutherococcus	Eleutherococcus senticosus	12-S01	5*5m	20	2	0.6	5
Betula costata-Pinus koraiensis forest	Caprifoliaceae	Lonicera	Lonicera japonica	12-S01	5*5m	20	7	0.3	5
Betula costata-Pinus koraiensis forest	Betulaceae	Corylus	Corylus mandshurica	12-S02	5*5m	50	4	1.8	44
Betula costata-Pinus koraiensis forest	Caprifoliaceae	Sambucus	Sambucus williamsii	12-S02	5*5m	50	5	1.3	6
Betula costata-Pinus koraiensis forest	Araliaceae	Eleutherococcus	Eleutherococcus senticosus	12-S02	5*5m	50	3	0.6	5
Betula costata-Pinus koraiensis forest	Rosaceae	Sorbaria	Sorbaria sorbifolia	12-S03	5*5m	15	3	1	10
Betula costata-Pinus koraiensis forest	Caprifoliaceae	Lonicera	Lonicera japonica	12-S03	5*5m	15	4	1.2	10
Betula costata-Pinus koraiensis forest	Araliaceae	Eleutherococcus	Eleutherococcus senticosus	12-S04	5*5m	30	6	0.7	15
Betula costata-Pinus koraiensis forest	Caprifoliaceae	Lonicera	Lonicera japonica	12-S04	5*5m	30	7	1	15
Betula costata-Pinus koraiensis forest	Caprifoliaceae	Sambucus	Sambucus williamsii	12-S04	5*5m	30	3	1.5	5
Fraxinus mandshurica-Pinus koraiensis forest	Betulaceae	Corylus	Corylus mandshurica	06-S01	5*5m	22	4	0.8	7
Fraxinus mandshurica-Pinus koraiensis forest	Caprifoliaceae	Sambucus	Sambucus williamsii	06-S01	5*5m	22	7	1.2	16
Fraxinus mandshurica-Pinus koraiensis forest	Caprifoliaceae	Sambucus	Sambucus williamsii	06-S02	5*5m	22	4	1.3	10
Fraxinus mandshurica-Pinus koraiensis forest	Araliaceae	Eleutherococcus	Eleutherococcus senticosus	06-S02	5*5m	22	6	1.3	16
Fraxinus mandshurica-Pinus koraiensis forest	Caprifoliaceae	Sambucus	Sambucus williamsii	06-S03	5*5m	8	3	1.5	5
Fraxinus mandshurica-Pinus koraiensis forest	Rosaceae	Spiraea	Spiraea thunbergii	06-S03	5*5m	8	4	0.8	5
Fraxinus mandshurica-Pinus koraiensis forest	Araliaceae	Eleutherococcus	Eleutherococcus senticosus	06-S04	5*5m	16	10	1	7
Fraxinus mandshurica-Pinus koraiensis forest	Caprifoliaceae	Sambucus	Sambucus williamsii	06-S04	5*5m	16	5	1.5	10
Fraxinus mandshurica-Pinus koraiensis forest	Caprifoliaceae	Sambucus	Sambucus williamsii	07-S01	5*5m	10	3	0.7	8
Fraxinus mandshurica-Pinus koraiensis forest	Betulaceae	Corylus	Corylus mandshurica	07-S01	5*5m	10	2	0.7	5
Fraxinus mandshurica-Pinus koraiensis forest	Araliaceae	Eleutherococcus	Eleutherococcus senticosus	07-S01	5*5m	10	6	0.5	3
Fraxinus mandshurica-Pinus koraiensis forest	Rosaceae	Cerasus	Cerasus verecunda	07-S01	5*5m	10	6	0.6	5
Fraxinus mandshurica-Pinus koraiensis forest	Berberidaceae	Berberis	Berberis ferdinandi-coburgii	07-S01	5*5m	10	1	0.5	1
Fraxinus mandshurica-Pinus koraiensis forest	Caprifoliaceae	Sambucus	Sambucus williamsii	07-S02	5*5m	40	12	1.1	10
Fraxinus mandshurica-Pinus koraiensis forest	Caprifoliaceae	Lonicera	Lonicera japonica	07-S02	5*5m	40	9	1	10
Fraxinus mandshurica-Pinus koraiensis forest	Betulaceae	Corylus	Corylus mandshurica	07-S02	5*5m	40	3	0.5	5
Fraxinus mandshurica-Pinus koraiensis forest	Araliaceae	Eleutherococcus	Eleutherococcus senticosus	07-S02	5*5m	40	2	0.6	5
Fraxinus mandshurica-Pinus koraiensis forest	Caprifoliaceae	Lonicera	Lonicera japonica	07-S03	5*5m	30	4	1	10
Fraxinus mandshurica-Pinus koraiensis forest	Berberidaceae	Berberis	Berberis ferdinandi-coburgii	07-S03	5*5m	30	6	0.4	10
Fraxinus mandshurica-Pinus koraiensis forest	Caprifoliaceae	Sambucus	Sambucus williamsii	07-S03	5*5m	30	2	1	15
Fraxinus mandshurica-Pinus koraiensis forest	Araliaceae	Eleutherococcus	Eleutherococcus senticosus	07-S03	5*5m	30	5	0.5	5
Fraxinus mandshurica-Pinus koraiensis forest	Rosaceae	Cerasus	Cerasus verecunda	07-S03	5*5m	30	6	0.5	5
Fraxinus mandshurica-Pinus koraiensis forest	Araliaceae	Eleutherococcus	Eleutherococcus senticosus	07-S04	5*5m	15	5	0.8	5
Fraxinus mandshurica-Pinus koraiensis forest	Caprifoliaceae	Lonicera	Lonicera japonica	07-S04	5*5m	15	6	0.7	8
Fraxinus mandshurica-Pinus koraiensis forest	Betulaceae	Corylus	Corylus mandshurica	08-S01	5*5m	55	7	1.8	55
Fraxinus mandshurica-Pinus koraiensis forest	Araliaceae	Eleutherococcus	Eleutherococcus senticosus	08-S01	5*5m	55	18	1	5
Fraxinus mandshurica-Pinus koraiensis forest	Araliaceae	Eleutherococcus	Eleutherococcus senticosus	08-S02	5*5m	5	1	0.8	5
Fraxinus mandshurica-Pinus koraiensis forest	Rosaceae	Sorbaria	Sorbaria sorbifolia	08-S03	5*5m	15	7	1.2	10
Fraxinus mandshurica-Pinus koraiensis forest	Berberidaceae	Berberis	Berberis ferdinandi-coburgii	08-S03	5*5m	15	3	0.5	3
Fraxinus mandshurica-Pinus koraiensis forest	Araliaceae	Eleutherococcus	Eleutherococcus senticosus	08-S04	5*5m	10	7	0.9	6
Fraxinus mandshurica-Pinus koraiensis forest	Caprifoliaceae	Lonicera	Lonicera japonica	08-S04	5*5m	10	1	1	5
Quercus mongolica-Pinus koraiensis forest	Betulaceae	Corylus	Corylus mandshurica	02-S01	5*5m	25	4	0.6	10
Quercus mongolica-Pinus koraiensis forest	Caprifoliaceae	Sambucus	Sambucus williamsii	02-S01	5*5m	25	2	1.2	6
Quercus mongolica-Pinus koraiensis forest	Araliaceae	Aralia	Aralia elata var. glabrescens	02-S01	5*5m	25	1	1.2	5
Quercus mongolica-Pinus koraiensis forest	Oleaceae	Syringa	Syringa reticulata subsp. amurensis	02-S01	5*5m	25	4	1	7
Quercus mongolica-Pinus koraiensis forest	Caprifoliaceae	Lonicera	Lonicera japonica	02-S02	5*5m	45	4	1.4	10
Quercus mongolica-Pinus koraiensis forest	Araliaceae	Aralia	Aralia elata var. glabrescens	02-S02	5*5m	45	3	0.4	10
Quercus mongolica-Pinus koraiensis forest	Oleaceae	Syringa	Syringa reticulata subsp. amurensis	02-S02	5*5m	45	7	1	25
Quercus mongolica-Pinus koraiensis forest	Caprifoliaceae	Sambucus	Sambucus williamsii	02-S03	5*5m	44	2	1.2	5
Quercus mongolica-Pinus koraiensis forest	Betulaceae	Corylus	Corylus mandshurica	02-S03	5*5m	44	9	1	22
Quercus mongolica-Pinus koraiensis forest	Araliaceae	Aralia	Aralia elata var. glabrescens	02-S03	5*5m	44	6	1.2	20
Quercus mongolica-Pinus koraiensis forest	Betulaceae	Corylus	Corylus mandshurica	02-S04	5*5m	55	6	1.8	30
Quercus mongolica-Pinus koraiensis forest	Caprifoliaceae	Sambucus	Sambucus williamsii	02-S04	5*5m	55	1	1.2	5
Quercus mongolica-Pinus koraiensis forest	Aceraceae	Acer	Acer tataricum subsp. ginnala	02-S04	5*5m	55	5	1.2	20
Quercus mongolica-Pinus koraiensis forest	Hydrangeaceae	Deutzia	Deutzia glabrata	14-S01	5*5m	10	4	0.4	10
Quercus mongolica-Pinus koraiensis forest	Rosaceae	Rosa	Rosa davurica	14-S02	5*5m	35	1	0.8	5
Quercus mongolica-Pinus koraiensis forest	Araliaceae	Eleutherococcus	Eleutherococcus senticosus	14-S02	5*5m	35	13	0.015	25
Quercus mongolica-Pinus koraiensis forest	Caprifoliaceae	Lonicera	Lonicera japonica	14-S02	5*5m	35	3	0.9	10
Quercus mongolica-Pinus koraiensis forest	Caprifoliaceae	Lonicera	Lonicera japonica	14-S03	5*5m	20	3	1.8	15
Quercus mongolica-Pinus koraiensis forest	Betulaceae	Corylus	Corylus mandshurica	14-S03	5*5m	20	3	1	5
Quercus mongolica-Pinus koraiensis forest	Betulaceae	Corylus	Corylus mandshurica	14-S04	5*5m	40	6	1.5	40
Quercus mongolica-Pinus koraiensis forest	Caprifoliaceae	Lonicera	Lonicera japonica	15-S01	5*5m	33	19	1	28
Quercus mongolica-Pinus koraiensis forest	Betulaceae	Corylus	Corylus mandshurica	15-S01	5*5m	33	2	1.4	10
Quercus mongolica-Pinus koraiensis forest	Betulaceae	Corylus	Corylus mandshurica	15-S02	5*5m	80	12	2.2	80
Quercus mongolica-Pinus koraiensis forest	Caprifoliaceae	Sambucus	Sambucus williamsii	15-S02	5*5m	80	1	1.3	5
Quercus mongolica-Pinus koraiensis forest	Caprifoliaceae	Lonicera	Lonicera japonica	15-S03	5*5m	38	8	1.6	30
Quercus mongolica-Pinus koraiensis forest	Betulaceae	Corylus	Corylus mandshurica	15-S03	5*5m	38	2	1.7	10
Quercus mongolica-Pinus koraiensis forest	Araliaceae	Eleutherococcus	Eleutherococcus senticosus	15-S04	5*5m	44	2	0.8	10
Quercus mongolica-Pinus koraiensis forest	Caprifoliaceae	Lonicera	Lonicera japonica	15-S04	5*5m	44	3	1.6	20
Quercus mongolica-Pinus koraiensis forest	Betulaceae	Corylus	Corylus mandshurica	15-S04	5*5m	44	1	2	30
Quercus mongolica-Pinus koraiensis forest	Actinidiaceae	Actinidia	Actinidia kolomikta	15-S04	5*5m	44	1	1.5	5
Tilia-Pinus koraiensis forest	Caprifoliaceae	Sambucus	Sambucus williamsii	05-S01	5*5m	30	3	1.7	20
Tilia-Pinus koraiensis forest	Betulaceae	Corylus	Corylus mandshurica	05-S01	5*5m	30	3	1.6	10
Tilia-Pinus koraiensis forest	Araliaceae	Eleutherococcus	Eleutherococcus senticosus	05-S02	5*5m	22	4	0.8	10
Tilia-Pinus koraiensis forest	Caprifoliaceae	Sambucus	Sambucus williamsii	05-S02	5*5m	22	5	1	17
Tilia-Pinus koraiensis forest	Caprifoliaceae	Lonicera	Lonicera japonica	05-S03	5*5m	20	5	1	20
Tilia-Pinus koraiensis forest	Araliaceae	Eleutherococcus	Eleutherococcus senticosus	05-S03	5*5m	20	3	0.5	5
Tilia-Pinus koraiensis forest	Caprifoliaceae	Sambucus	Sambucus williamsii	05-S04	5*5m	20	3	0.7	10
Tilia-Pinus koraiensis forest	Betulaceae	Corylus	Corylus mandshurica	05-S04	5*5m	20	1	1.7	10
Tilia-Pinus koraiensis forest	Celastraceae	Euonymus	Euonymus alatus	05-S04	5*5m	20	1	3.5	5
Tilia-Pinus koraiensis forest	Betulaceae	Corylus	Corylus mandshurica	09-S01	5*5m	10	3	2	10
Tilia-Pinus koraiensis forest	Araliaceae	Eleutherococcus	Eleutherococcus senticosus	09-S02	5*5m	30	3	1.5	30
Tilia-Pinus koraiensis forest	Araliaceae	Eleutherococcus	Eleutherococcus senticosus	09-S03	5*5m	10	9	0.4	4
Tilia-Pinus koraiensis forest	Caprifoliaceae	Sambucus	Sambucus williamsii	09-S03	5*5m	10	7	0.6	6
Tilia-Pinus koraiensis forest	Betulaceae	Corylus	Corylus mandshurica	09-S04	5*5m	16	6	2	10
Tilia-Pinus koraiensis forest	Caprifoliaceae	Sambucus	Sambucus williamsii	09-S04	5*5m	16	8	0.01	3
Tilia-Pinus koraiensis forest	Caprifoliaceae	Sambucus	Sambucus williamsii	10-S01	5*5m	5	1	2	5
Tilia-Pinus koraiensis forest	Araliaceae	Eleutherococcus	Eleutherococcus senticosus	10-S02	5*5m	22	4	0.3	5
Tilia-Pinus koraiensis forest	Caprifoliaceae	Sambucus	Sambucus williamsii	10-S02	5*5m	22	5	0.6	5
Tilia-Pinus koraiensis forest	Betulaceae	Corylus	Corylus mandshurica	10-S02	5*5m	22	6	2	20
Tilia-Pinus koraiensis forest	Caprifoliaceae	Sambucus	Sambucus williamsii	10-S03	5*5m	44	14	0.7	15
Tilia-Pinus koraiensis forest	Betulaceae	Corylus	Corylus mandshurica	10-S03	5*5m	44	4	2.5	33
Tilia-Pinus koraiensis forest	Araliaceae	Eleutherococcus	Eleutherococcus senticosus	10-S04	5*5m	50	2	1	5
Tilia-Pinus koraiensis forest	Betulaceae	Corylus	Corylus mandshurica	10-S04	5*5m	50	6	2.5	44
Tilia-Pinus koraiensis forest	Araliaceae	Aralia	Aralia elata var. glabrescens	10-S04	5*5m	50	2	2	20
Ulmus davidiana var. Japonica-Pinus koraiensis forest	Rosaceae	Sorbaria	Sorbaria sorbifolia	04-S01	5*5m	10	1	1.2	10
Ulmus davidiana var. Japonica-Pinus koraiensis forest	Betulaceae	Corylus	Corylus mandshurica	04-S02	5*5m	40	5	1.8	20
Ulmus davidiana var. Japonica-Pinus koraiensis forest	Araliaceae	Eleutherococcus	Eleutherococcus senticosus	04-S02	5*5m	40	7	1.3	10
Ulmus davidiana var. Japonica-Pinus koraiensis forest	Araliaceae	Eleutherococcus	Eleutherococcus senticosus	04-S03	5*5m	25	7	1	10
Ulmus davidiana var. Japonica-Pinus koraiensis forest	Betulaceae	Corylus	Corylus mandshurica	04-S03	5*5m	25	4	2	20
Ulmus davidiana var. Japonica-Pinus koraiensis forest	Betulaceae	Corylus	Corylus mandshurica	04-S04	5*5m	16	4	2	10
Ulmus davidiana var. Japonica-Pinus koraiensis forest	Caprifoliaceae	Sambucus	Sambucus williamsii	04-S04	5*5m	16	2	1.8	5
Ulmus davidiana var. Japonica-Pinus koraiensis forest	Rhamnaceae	Rhamnus	Rhamnus davurica	04-S04	5*5m	16	2	1.8	10
Ulmus davidiana var. Japonica-Pinus koraiensis forest	Caprifoliaceae	Sambucus	Sambucus williamsii	11-S01	5*5m	10	6	1	8
Ulmus davidiana var. Japonica-Pinus koraiensis forest	Caprifoliaceae	Lonicera	Lonicera japonica	11-S01	5*5m	10	2	0.8	5
Ulmus davidiana var. Japonica-Pinus koraiensis forest	Caprifoliaceae	Sambucus	Sambucus williamsii	11-S02	5*5m	40	14	1	35
Ulmus davidiana var. Japonica-Pinus koraiensis forest	Araliaceae	Eleutherococcus	Eleutherococcus senticosus	11-S02	5*5m	40	7	1.2	6
Ulmus davidiana var. Japonica-Pinus koraiensis forest	Betulaceae	Corylus	Corylus mandshurica	11-S03	5*5m	40	4	3	30
Ulmus davidiana var. Japonica-Pinus koraiensis forest	Caprifoliaceae	Lonicera	Lonicera japonica	11-S03	5*5m	40	3	1	10
Ulmus davidiana var. Japonica-Pinus koraiensis forest	Rosaceae	Cerasus	Cerasus verecunda	11-S03	5*5m	40	4	0.8	5
Ulmus davidiana var. Japonica-Pinus koraiensis forest	Araliaceae	Eleutherococcus	Eleutherococcus senticosus	11-S03	5*5m	40	1	0.6	3
Ulmus davidiana var. Japonica-Pinus koraiensis forest	Caprifoliaceae	Lonicera	Lonicera japonica	11-S04	5*5m	10	4	0.5	5
Ulmus davidiana var. Japonica-Pinus koraiensis forest	Caprifoliaceae	Sambucus	Sambucus williamsii	11-S04	5*5m	10	2	0.15	5
Ulmus davidiana var. Japonica-Pinus koraiensis forest	Araliaceae	Eleutherococcus	Eleutherococcus senticosus	13-S01	5*5m	40	22	1.3	33
Ulmus davidiana var. Japonica-Pinus koraiensis forest	Caprifoliaceae	Lonicera	Lonicera japonica	13-S01	5*5m	40	4	0.8	5
Ulmus davidiana var. Japonica-Pinus koraiensis forest	Rosaceae	Cerasus	Cerasus verecunda	13-S01	5*5m	40	5	0.6	5
Ulmus davidiana var. Japonica-Pinus koraiensis forest	Araliaceae	Eleutherococcus	Eleutherococcus senticosus	13-S02	5*5m	20	7	1.2	15
Ulmus davidiana var. Japonica-Pinus koraiensis forest	Caprifoliaceae	Lonicera	Lonicera japonica	13-S02	5*5m	20	9	0.7	10
Ulmus davidiana var. Japonica-Pinus koraiensis forest	Betulaceae	Corylus	Corylus mandshurica	13-S02	5*5m	20	2	0.8	3
Ulmus davidiana var. Japonica-Pinus koraiensis forest	Betulaceae	Corylus	Corylus mandshurica	13-S03	5*5m	44	3	1.8	22
Ulmus davidiana var. Japonica-Pinus koraiensis forest	Rosaceae	Sorbaria	Sorbaria sorbifolia	13-S03	5*5m	44	6	1.7	27
Ulmus davidiana var. Japonica-Pinus koraiensis forest	Oleaceae	Syringa	Syringa reticulata subsp. amurensis	13-S04	5*5m	90	4	5	90
Ulmus davidiana var. Japonica-Pinus koraiensis forest	Betulaceae	Corylus	Corylus mandshurica	13-S04	5*5m	90	1	1.7	5
Ulmus davidiana var. Japonica-Pinus koraiensis forest	Caprifoliaceae	Lonicera	Lonicera japonica	13-S04	5*5m	90	2	1.6	8

## Sheet: herb
Forest type	family_name	genus_name	species_name	Forest type	Plot number	quadrat size	total coverage	Number	high (m)	coverage
Betula costata-Pinus koraiensis forest	Liliaceae	Polygonatum	Polygonatum odoratum	Betula costata-Pinus koraiensis forest	01-H01	1*1m	30	9	0.5	6
Betula costata-Pinus koraiensis forest	Compositae	Parasenecio	Parasenecio hastatus	Betula costata-Pinus koraiensis forest	01-H01	1*1m	30	7	0.23	5
Betula costata-Pinus koraiensis forest	Liliaceae	Maianthemum	Maianthemum bifolium	Betula costata-Pinus koraiensis forest	01-H01	1*1m	30	59	0.1	3
Betula costata-Pinus koraiensis forest	Rosaceae	Filipendula	Filipendula palmata	Betula costata-Pinus koraiensis forest	01-H01	1*1m	30	5	0.44	8
Betula costata-Pinus koraiensis forest	Cyperaceae	Carex	Carex breviculmis	Betula costata-Pinus koraiensis forest	01-H01	1*1m	30	11	0.6	3
Betula costata-Pinus koraiensis forest	Dryopteridaceae	Polystichum	Polystichum tripteron	Betula costata-Pinus koraiensis forest	01-H02	1*1m	43	17	0.35	6
Betula costata-Pinus koraiensis forest	Urticaceae	Urtica	Urtica angustifolia	Betula costata-Pinus koraiensis forest	01-H02	1*1m	43	7	0.4	4
Betula costata-Pinus koraiensis forest	Gramineae	Agrostis	Agrostis clavata	Betula costata-Pinus koraiensis forest	01-H02	1*1m	43	5	0.35	7
Betula costata-Pinus koraiensis forest	Oxalidaceae	Oxalis	Oxalis griffithii	Betula costata-Pinus koraiensis forest	01-H03	1*1m	70	38	0.003	4
Betula costata-Pinus koraiensis forest	Liliaceae	Maianthemum	Maianthemum bifolium	Betula costata-Pinus koraiensis forest	01-H03	1*1m	70	12	0.005	6
Betula costata-Pinus koraiensis forest	Rosaceae	Filipendula	Filipendula palmata	Betula costata-Pinus koraiensis forest	01-H04	1*1m	35	9	0.25	7
Betula costata-Pinus koraiensis forest	Athyriaceae	Athyrium	Athyrium brevifrons	Betula costata-Pinus koraiensis forest	01-H04	1*1m	35	55	0.35	3
Betula costata-Pinus koraiensis forest	Gramineae	Agrostis	Agrostis clavata	Betula costata-Pinus koraiensis forest	03-H01	1*1m	56	31	0.2	30
Betula costata-Pinus koraiensis forest	Athyriaceae	Athyrium	Athyrium brevifrons	Betula costata-Pinus koraiensis forest	03-H01	1*1m	56	8	0.15	30
Betula costata-Pinus koraiensis forest	Oxalidaceae	Oxalis	Oxalis griffithii	Betula costata-Pinus koraiensis forest	03-H01	1*1m	56	5	0.03	5
Betula costata-Pinus koraiensis forest	Liliaceae	Maianthemum	Maianthemum bifolium	Betula costata-Pinus koraiensis forest	03-H01	1*1m	56	8	0.05	7
Betula costata-Pinus koraiensis forest	Umbelliferae	Ostericum	Ostericum sieboldii	Betula costata-Pinus koraiensis forest	03-H01	1*1m	56	4	0.12	10
Betula costata-Pinus koraiensis forest	Athyriaceae	Athyrium	Athyrium brevifrons	Betula costata-Pinus koraiensis forest	03-H02	1*1m	55	5	0.2	20
Betula costata-Pinus koraiensis forest	Gramineae	Agrostis	Agrostis clavata	Betula costata-Pinus koraiensis forest	03-H02	1*1m	55	8	0.3	10
Betula costata-Pinus koraiensis forest	Liliaceae	Maianthemum	Maianthemum bifolium	Betula costata-Pinus koraiensis forest	03-H02	1*1m	55	1	0.03	2
Betula costata-Pinus koraiensis forest	Dryopteridaceae	Polystichum	Polystichum tripteron	Betula costata-Pinus koraiensis forest	03-H02	1*1m	55	1	0.15	3
Betula costata-Pinus koraiensis forest	Rosaceae	Filipendula	Filipendula palmata	Betula costata-Pinus koraiensis forest	03-H02	1*1m	55	7	0.2	20
Betula costata-Pinus koraiensis forest	Liliaceae	Paris	Paris verticillata	Betula costata-Pinus koraiensis forest	03-H02	1*1m	55	2	0.15	7
Betula costata-Pinus koraiensis forest	Umbelliferae	Ostericum	Ostericum sieboldii	Betula costata-Pinus koraiensis forest	03-H02	1*1m	55	6	0.13	10
Betula costata-Pinus koraiensis forest	Dryopteridaceae	Dryopteris	Dryopteris crassirhizoma	Betula costata-Pinus koraiensis forest	03-H03	1*1m	50	1	0.3	30
Betula costata-Pinus koraiensis forest	Umbelliferae	Ostericum	Ostericum sieboldii	Betula costata-Pinus koraiensis forest	03-H03	1*1m	50	14	0.1	15
Betula costata-Pinus koraiensis forest	Oxalidaceae	Oxalis	Oxalis griffithii	Betula costata-Pinus koraiensis forest	03-H03	1*1m	50	8	0.08	5
Betula costata-Pinus koraiensis forest	Violaceae	Viola	Viola chaerophylloides	Betula costata-Pinus koraiensis forest	03-H03	1*1m	50	6	0.25	20
Betula costata-Pinus koraiensis forest	Ranunculaceae	Enemion	Enemion raddeanum	Betula costata-Pinus koraiensis forest	03-H03	1*1m	50	3	0.3	8
Betula costata-Pinus koraiensis forest	Rosaceae	Filipendula	Filipendula palmata	Betula costata-Pinus koraiensis forest	03-H04	1*1m	44	12	0.15	20
Betula costata-Pinus koraiensis forest	Liliaceae	Polygonatum	Polygonatum odoratum	Betula costata-Pinus koraiensis forest	03-H04	1*1m	44	1	0.15	3
Betula costata-Pinus koraiensis forest	Athyriaceae	Athyrium	Athyrium brevifrons	Betula costata-Pinus koraiensis forest	03-H04	1*1m	44	6	0.13	20
Betula costata-Pinus koraiensis forest	Urticaceae	Urtica	Urtica angustifolia	Betula costata-Pinus koraiensis forest	03-H04	1*1m	44	8	0.1	15
Betula costata-Pinus koraiensis forest	Umbelliferae	Ostericum	Ostericum sieboldii	Betula costata-Pinus koraiensis forest	03-H04	1*1m	44	19	0.06	30
Betula costata-Pinus koraiensis forest	Compositae	Saussurea	Saussurea alatipes	Betula costata-Pinus koraiensis forest	03-H04	1*1m	44	1	0.2	5
Betula costata-Pinus koraiensis forest	Liliaceae	Maianthemum	Maianthemum bifolium	Betula costata-Pinus koraiensis forest	03-H04	1*1m	44	9	0.06	8
Betula costata-Pinus koraiensis forest	Athyriaceae	Athyrium	Athyrium brevifrons	Betula costata-Pinus koraiensis forest	12-H01	1*1m	8	3	0.2	5
Betula costata-Pinus koraiensis forest	Adoxaceae	Adoxa	Adoxa moschatellina	Betula costata-Pinus koraiensis forest	12-H01	1*1m	8	9	0.03	1
Betula costata-Pinus koraiensis forest	Caprifoliaceae	Sambucus	Sambucus javanica	Betula costata-Pinus koraiensis forest	12-H01	1*1m	8	1	0.3	2
Betula costata-Pinus koraiensis forest	Cyperaceae	Carex	Carex leiorhyncha	Betula costata-Pinus koraiensis forest	12-H02	1*1m	8	10	0.2	2
Betula costata-Pinus koraiensis forest	Athyriaceae	Athyrium	Athyrium brevifrons	Betula costata-Pinus koraiensis forest	12-H02	1*1m	8	1	0.3	2
Betula costata-Pinus koraiensis forest	Saxifragaceae	Chrysosplenium	Chrysosplenium lectus-cochleae	Betula costata-Pinus koraiensis forest	12-H02	1*1m	8	4	0.2	6
Betula costata-Pinus koraiensis forest	Rosaceae	Filipendula	Filipendula palmata	Betula costata-Pinus koraiensis forest	12-H02	1*1m	8	3	0.3	5
Betula costata-Pinus koraiensis forest	Urticaceae	Urtica	Urtica angustifolia	Betula costata-Pinus koraiensis forest	12-H03	1*1m	15	2	0.25	3
Betula costata-Pinus koraiensis forest	Compositae	Saussurea	Saussurea alatipes	Betula costata-Pinus koraiensis forest	12-H03	1*1m	15	4	0.4	2
Betula costata-Pinus koraiensis forest	Cyperaceae	Carex	Carex leiorhyncha	Betula costata-Pinus koraiensis forest	12-H03	1*1m	15	18	0.4	5
Betula costata-Pinus koraiensis forest	Umbelliferae	Ostericum	Ostericum sieboldii	Betula costata-Pinus koraiensis forest	12-H03	1*1m	15	13	0.05	2
Betula costata-Pinus koraiensis forest	Ranunculaceae	Enemion	Enemion raddeanum	Betula costata-Pinus koraiensis forest	12-H03	1*1m	15	2	0.1	2
Betula costata-Pinus koraiensis forest	Athyriaceae	Athyrium	Athyrium brevifrons	Betula costata-Pinus koraiensis forest	12-H04	1*1m	15	4	0.25	10
Betula costata-Pinus koraiensis forest	Ranunculaceae	Enemion	Enemion raddeanum	Betula costata-Pinus koraiensis forest	12-H04	1*1m	15	6	0.3	5
Betula costata-Pinus koraiensis forest	Umbelliferae	Ostericum	Ostericum sieboldii	Betula costata-Pinus koraiensis forest	12-H04	1*1m	15	7	0.05	2
Betula costata-Pinus koraiensis forest	Umbelliferae	Carum	Carum buriaticum	Betula costata-Pinus koraiensis forest	12-H04	1*1m	15	2	0.45	1
Fraxinus mandshurica-Pinus koraiensis forest	Ranunculaceae	Enemion	Enemion raddeanum	Fraxinus mandshurica-Pinus koraiensis forest	07-H01	1*1m	20	5	0.3	2
Fraxinus mandshurica-Pinus koraiensis forest	Chenopodiaceae	Chenopodium	Chenopodium album	Fraxinus mandshurica-Pinus koraiensis forest	07-H01	1*1m	20	1	0.4	2
Fraxinus mandshurica-Pinus koraiensis forest	Umbelliferae	Heracleum	Heracleum hemsleyanum	Fraxinus mandshurica-Pinus koraiensis forest	07-H01	1*1m	20	3	0.3	5
Fraxinus mandshurica-Pinus koraiensis forest	Saxifragaceae	Chrysosplenium	Chrysosplenium lectus-cochleae	Fraxinus mandshurica-Pinus koraiensis forest	07-H01	1*1m	20	6	0.03	2
Fraxinus mandshurica-Pinus koraiensis forest	Athyriaceae	Athyrium	Athyrium brevifrons	Fraxinus mandshurica-Pinus koraiensis forest	07-H01	1*1m	20	13	0.5	10
Fraxinus mandshurica-Pinus koraiensis forest	Gramineae	Miscanthus	Miscanthus sacchariflorus	Fraxinus mandshurica-Pinus koraiensis forest	07-H01	1*1m	20	1	0.3	5
Fraxinus mandshurica-Pinus koraiensis forest	Rosaceae	Filipendula	Filipendula palmata	Fraxinus mandshurica-Pinus koraiensis forest	07-H02	1*1m	20	11	0.2	3
Fraxinus mandshurica-Pinus koraiensis forest	Umbelliferae	Sanicula	Sanicula rubriflora	Fraxinus mandshurica-Pinus koraiensis forest	07-H02	1*1m	20	29	0.2	3
Fraxinus mandshurica-Pinus koraiensis forest	Liliaceae	Convallaria	Convallaria majalis	Fraxinus mandshurica-Pinus koraiensis forest	07-H02	1*1m	20	2	0.15	5
Fraxinus mandshurica-Pinus koraiensis forest	Cyperaceae	Carex	Carex siderosticta	Fraxinus mandshurica-Pinus koraiensis forest	07-H02	1*1m	20	3	0.1	2
Fraxinus mandshurica-Pinus koraiensis forest	Rosaceae	Filipendula	Filipendula palmata	Fraxinus mandshurica-Pinus koraiensis forest	07-H03	1*1m	10	2	0.2	3
Fraxinus mandshurica-Pinus koraiensis forest	Urticaceae	Urtica	Urtica angustifolia	Fraxinus mandshurica-Pinus koraiensis forest	07-H03	1*1m	10	8	0.4	5
Fraxinus mandshurica-Pinus koraiensis forest	Chenopodiaceae	Chenopodium	Chenopodium album	Fraxinus mandshurica-Pinus koraiensis forest	07-H03	1*1m	10	4	0.15	2
Fraxinus mandshurica-Pinus koraiensis forest	Cyperaceae	Carex	Carex leiorhyncha	Fraxinus mandshurica-Pinus koraiensis forest	07-H04	1*1m	30	18	0.5	5
Fraxinus mandshurica-Pinus koraiensis forest	Urticaceae	Urtica	Urtica angustifolia	Fraxinus mandshurica-Pinus koraiensis forest	07-H04	1*1m	30	15	0.3	5
Fraxinus mandshurica-Pinus koraiensis forest	Papaveraceae	Hylomecon	Hylomecon japonica	Fraxinus mandshurica-Pinus koraiensis forest	07-H04	1*1m	30	39	0.03	10
Fraxinus mandshurica-Pinus koraiensis forest	Adoxaceae	Adoxa	Adoxa moschatellina	Fraxinus mandshurica-Pinus koraiensis forest	07-H04	1*1m	30	1	0.15	2
Fraxinus mandshurica-Pinus koraiensis forest	Athyriaceae	Athyrium	Athyrium brevifrons	Fraxinus mandshurica-Pinus koraiensis forest	08-H01	1*1m	44	25	0.3	10
Fraxinus mandshurica-Pinus koraiensis forest	Ranunculaceae	Enemion	Enemion raddeanum	Fraxinus mandshurica-Pinus koraiensis forest	08-H01	1*1m	44	8	0.2	5
Fraxinus mandshurica-Pinus koraiensis forest	Oxalidaceae	Oxalis	Oxalis griffithii	Fraxinus mandshurica-Pinus koraiensis forest	08-H01	1*1m	44	81	0.05	5
Fraxinus mandshurica-Pinus koraiensis forest	Rosaceae	Filipendula	Filipendula palmata	Fraxinus mandshurica-Pinus koraiensis forest	08-H01	1*1m	44	3	0.2	4
Fraxinus mandshurica-Pinus koraiensis forest	Cyperaceae	Carex	Carex leiorhyncha	Fraxinus mandshurica-Pinus koraiensis forest	08-H01	1*1m	44	11	0.4	2
Fraxinus mandshurica-Pinus koraiensis forest	Umbelliferae	Sanicula	Sanicula rubriflora	Fraxinus mandshurica-Pinus koraiensis forest	08-H01	1*1m	44	7	0.15	5
Fraxinus mandshurica-Pinus koraiensis forest	Umbelliferae	Ostericum	Ostericum sieboldii	Fraxinus mandshurica-Pinus koraiensis forest	08-H01	1*1m	44	17	0.1	3
Fraxinus mandshurica-Pinus koraiensis forest	Dryopteridaceae	Dryopteris	Dryopteris crassirhizoma	Fraxinus mandshurica-Pinus koraiensis forest	08-H02	1*1m	84	1	0.8	80
Fraxinus mandshurica-Pinus koraiensis forest	Papaveraceae	Hylomecon	Hylomecon japonica	Fraxinus mandshurica-Pinus koraiensis forest	08-H02	1*1m	84	26	0.09	4
Fraxinus mandshurica-Pinus koraiensis forest	Saxifragaceae	Chrysosplenium	Chrysosplenium lectus-cochleae	Fraxinus mandshurica-Pinus koraiensis forest	08-H02	1*1m	84	2	0.2	1
Fraxinus mandshurica-Pinus koraiensis forest	Chenopodiaceae	Chenopodium	Chenopodium album	Fraxinus mandshurica-Pinus koraiensis forest	08-H02	1*1m	84	4	0.2	3
Fraxinus mandshurica-Pinus koraiensis forest	Athyriaceae	Athyrium	Athyrium brevifrons	Fraxinus mandshurica-Pinus koraiensis forest	08-H02	1*1m	84	1	0.5	10
Fraxinus mandshurica-Pinus koraiensis forest	Ranunculaceae	Enemion	Enemion raddeanum	Fraxinus mandshurica-Pinus koraiensis forest	08-H02	1*1m	84	2	0.2	2
Fraxinus mandshurica-Pinus koraiensis forest	Caprifoliaceae	Sambucus	Sambucus javanica	Fraxinus mandshurica-Pinus koraiensis forest	08-H02	1*1m	84	2	0.3	2
Fraxinus mandshurica-Pinus koraiensis forest	Oxalidaceae	Oxalis	Oxalis griffithii	Fraxinus mandshurica-Pinus koraiensis forest	08-H02	1*1m	84	20	0.1	1
Fraxinus mandshurica-Pinus koraiensis forest	Rosaceae	Filipendula	Filipendula palmata	Fraxinus mandshurica-Pinus koraiensis forest	08-H03	1*1m	50	18	0.4	44
Fraxinus mandshurica-Pinus koraiensis forest	Chenopodiaceae	Chenopodium	Chenopodium album	Fraxinus mandshurica-Pinus koraiensis forest	08-H03	1*1m	50	3	0.1	2
Fraxinus mandshurica-Pinus koraiensis forest	Liliaceae	Maianthemum	Maianthemum bifolium	Fraxinus mandshurica-Pinus koraiensis forest	08-H03	1*1m	50	4	0.04	1
Fraxinus mandshurica-Pinus koraiensis forest	Oxalidaceae	Oxalis	Oxalis griffithii	Fraxinus mandshurica-Pinus koraiensis forest	08-H03	1*1m	50	22	0.08	2
Fraxinus mandshurica-Pinus koraiensis forest	Cyperaceae	Carex	Carex leiorhyncha	Fraxinus mandshurica-Pinus koraiensis forest	08-H03	1*1m	50	20	0.2	3
Fraxinus mandshurica-Pinus koraiensis forest	Urticaceae	Urtica	Urtica laetevirens	Fraxinus mandshurica-Pinus koraiensis forest	08-H03	1*1m	50	1	0.04	1
Fraxinus mandshurica-Pinus koraiensis forest	Umbelliferae	Ostericum	Ostericum sieboldii	Fraxinus mandshurica-Pinus koraiensis forest	08-H03	1*1m	50	14	0.08	3
Fraxinus mandshurica-Pinus koraiensis forest	Dryopteridaceae	Dryopteris	Dryopteris crassirhizoma	Fraxinus mandshurica-Pinus koraiensis forest	08-H04	1*1m	61	2	0.6	55
Fraxinus mandshurica-Pinus koraiensis forest	Chenopodiaceae	Chenopodium	Chenopodium album	Fraxinus mandshurica-Pinus koraiensis forest	08-H04	1*1m	61	11	0.35	5
Fraxinus mandshurica-Pinus koraiensis forest	Papaveraceae	Hylomecon	Hylomecon japonica	Fraxinus mandshurica-Pinus koraiensis forest	08-H04	1*1m	61	12	0.07	3
Fraxinus mandshurica-Pinus koraiensis forest	Rosaceae	Filipendula	Filipendula palmata	Fraxinus mandshurica-Pinus koraiensis forest	08-H04	1*1m	61	2	0.15	3
Fraxinus mandshurica-Pinus koraiensis forest	Athyriaceae	Athyrium	Athyrium brevifrons	Fraxinus mandshurica-Pinus koraiensis forest	08-H04	1*1m	61	2	0.15	3
Fraxinus mandshurica-Pinus koraiensis forest	Saxifragaceae	Chrysosplenium	Chrysosplenium lectus-cochleae	Fraxinus mandshurica-Pinus koraiensis forest	08-H04	1*1m	61	1	0.1	1
Fraxinus mandshurica-Pinus koraiensis forest	Cyperaceae	Carex	Carex leiorhyncha	Fraxinus mandshurica-Pinus koraiensis forest	06-H01	1*1m	50	25	0.4	16
Fraxinus mandshurica-Pinus koraiensis forest	Dryopteridaceae	Polystichum	Polystichum tripteron	Fraxinus mandshurica-Pinus koraiensis forest	06-H01	1*1m	50	1	0.15	3
Fraxinus mandshurica-Pinus koraiensis forest	Athyriaceae	Athyrium	Athyrium brevifrons	Fraxinus mandshurica-Pinus koraiensis forest	06-H01	1*1m	50	5	0.2	8
Fraxinus mandshurica-Pinus koraiensis forest	Rosaceae	Filipendula	Filipendula palmata	Fraxinus mandshurica-Pinus koraiensis forest	06-H01	1*1m	50	31	0.18	13
Fraxinus mandshurica-Pinus koraiensis forest	Umbelliferae	Ostericum	Ostericum sieboldii	Fraxinus mandshurica-Pinus koraiensis forest	06-H01	1*1m	50	4	0.05	1
Fraxinus mandshurica-Pinus koraiensis forest	Ranunculaceae	Enemion	Enemion raddeanum	Fraxinus mandshurica-Pinus koraiensis forest	06-H01	1*1m	50	5	0.3	5
Fraxinus mandshurica-Pinus koraiensis forest	Athyriaceae	Athyrium	Athyrium brevifrons	Fraxinus mandshurica-Pinus koraiensis forest	06-H02	1*1m	35	1	0.5	16
Fraxinus mandshurica-Pinus koraiensis forest	Rosaceae	Filipendula	Filipendula palmata	Fraxinus mandshurica-Pinus koraiensis forest	06-H02	1*1m	35	4	0.3	10
Fraxinus mandshurica-Pinus koraiensis forest	Ranunculaceae	Enemion	Enemion raddeanum	Fraxinus mandshurica-Pinus koraiensis forest	06-H02	1*1m	35	8	0.25	8
Fraxinus mandshurica-Pinus koraiensis forest	Urticaceae	Urtica	Urtica angustifolia	Fraxinus mandshurica-Pinus koraiensis forest	06-H02	1*1m	35	1	0.2	3
Fraxinus mandshurica-Pinus koraiensis forest	Chenopodiaceae	Chenopodium	Chenopodium album	Fraxinus mandshurica-Pinus koraiensis forest	06-H02	1*1m	35	1	0.1	2
Fraxinus mandshurica-Pinus koraiensis forest	Rosaceae	Filipendula	Filipendula palmata	Fraxinus mandshurica-Pinus koraiensis forest	06-H03	1*1m	22	21	0.14	7
Fraxinus mandshurica-Pinus koraiensis forest	Oxalidaceae	Oxalis	Oxalis griffithii	Fraxinus mandshurica-Pinus koraiensis forest	06-H03	1*1m	22	53	0.1	7
Fraxinus mandshurica-Pinus koraiensis forest	Liliaceae	Lilium	Lilium distichum	Fraxinus mandshurica-Pinus koraiensis forest	06-H03	1*1m	22	3	0.2	5
Fraxinus mandshurica-Pinus koraiensis forest	Saxifragaceae	Chrysosplenium	Chrysosplenium lectus-cochleae	Fraxinus mandshurica-Pinus koraiensis forest	06-H03	1*1m	22	2	0.1	2
Fraxinus mandshurica-Pinus koraiensis forest	Athyriaceae	Athyrium	Athyrium brevifrons	Fraxinus mandshurica-Pinus koraiensis forest	06-H04	1*1m	40	4	0.25	15
Fraxinus mandshurica-Pinus koraiensis forest	Saxifragaceae	Chrysosplenium	Chrysosplenium lectus-cochleae	Fraxinus mandshurica-Pinus koraiensis forest	06-H04	1*1m	40	4	0.5	10
Fraxinus mandshurica-Pinus koraiensis forest	Rosaceae	Filipendula	Filipendula palmata	Fraxinus mandshurica-Pinus koraiensis forest	06-H04	1*1m	40	5	0.25	10
Fraxinus mandshurica-Pinus koraiensis forest	Cruciferae	Cardamine	Cardamine leucantha	Fraxinus mandshurica-Pinus koraiensis forest	06-H04	1*1m	40	4	0.2	8
Fraxinus mandshurica-Pinus koraiensis forest	Ranunculaceae	Enemion	Enemion raddeanum	Fraxinus mandshurica-Pinus koraiensis forest	06-H04	1*1m	40	5	0.28	6
Quercus mongolica-Pinus koraiensis forest	Papaveraceae	Hylomecon	Hylomecon japonica	Quercus mongolica-Pinus koraiensis forest	02-H01	1*1m	45	13	0.25	20
Quercus mongolica-Pinus koraiensis forest	Oxalidaceae	Oxalis	Oxalis griffithii	Quercus mongolica-Pinus koraiensis forest	02-H01	1*1m	45	30	0.07	10
Quercus mongolica-Pinus koraiensis forest	Athyriaceae	Athyrium	Athyrium brevifrons	Quercus mongolica-Pinus koraiensis forest	02-H01	1*1m	45	1	0.113	4
Quercus mongolica-Pinus koraiensis forest	Rosaceae	Filipendula	Filipendula palmata	Quercus mongolica-Pinus koraiensis forest	02-H01	1*1m	45	1	0.2	3
Quercus mongolica-Pinus koraiensis forest	Umbelliferae	Ostericum	Ostericum sieboldii	Quercus mongolica-Pinus koraiensis forest	02-H01	1*1m	45	4	0.06	5
Quercus mongolica-Pinus koraiensis forest	Dryopteridaceae	Dryopteris	Dryopteris crassirhizoma	Quercus mongolica-Pinus koraiensis forest	02-H02	1*1m	45	1	0.6	20
Quercus mongolica-Pinus koraiensis forest	Athyriaceae	Athyrium	Athyrium brevifrons	Quercus mongolica-Pinus koraiensis forest	02-H02	1*1m	38	2	0.4	10
Quercus mongolica-Pinus koraiensis forest	Liliaceae	Paris	Paris verticillata	Quercus mongolica-Pinus koraiensis forest	02-H02	1*1m	38	5	0.1	8
Quercus mongolica-Pinus koraiensis forest	Oxalidaceae	Oxalis	Oxalis griffithii	Quercus mongolica-Pinus koraiensis forest	02-H02	1*1m	38	16	0.05	5
Quercus mongolica-Pinus koraiensis forest	Umbelliferae	Ostericum	Ostericum sieboldii	Quercus mongolica-Pinus koraiensis forest	02-H02	1*1m	38	8	0.1	10
Quercus mongolica-Pinus koraiensis forest	Athyriaceae	Athyrium	Athyrium brevifrons	Quercus mongolica-Pinus koraiensis forest	02-H03	1*1m	32	11	0.25	15
Quercus mongolica-Pinus koraiensis forest	Papaveraceae	Hylomecon	Hylomecon japonica	Quercus mongolica-Pinus koraiensis forest	02-H03	1*1m	32	10	0.18	12
Quercus mongolica-Pinus koraiensis forest	Rosaceae	Filipendula	Filipendula palmata	Quercus mongolica-Pinus koraiensis forest	02-H03	1*1m	32	5	0.12	8
Quercus mongolica-Pinus koraiensis forest	Liliaceae	Paris	Paris verticillata	Quercus mongolica-Pinus koraiensis forest	02-H03	1*1m	32	27	0.05	25
Quercus mongolica-Pinus koraiensis forest	Adoxaceae	Adoxa	Adoxa moschatellina	Quercus mongolica-Pinus koraiensis forest	02-H04	1*1m	37	37	0.03	27
Quercus mongolica-Pinus koraiensis forest	Umbelliferae	Ostericum	Ostericum sieboldii	Quercus mongolica-Pinus koraiensis forest	02-H04	1*1m	37	18	0.08	15
Quercus mongolica-Pinus koraiensis forest	Campanulaceae	Adenophora	Adenophora tetraphylla	Quercus mongolica-Pinus koraiensis forest	10-H01	1*1m	20	7	0.15	5
Quercus mongolica-Pinus koraiensis forest	Cyperaceae	Carex	Carex leiorhyncha	Quercus mongolica-Pinus koraiensis forest	10-H01	1*1m	20	18	0.35	10
Quercus mongolica-Pinus koraiensis forest	Fabaceae	Lathyrus	Lathyrus davidii	Quercus mongolica-Pinus koraiensis forest	10-H01	1*1m	20	5	0.2	3
Quercus mongolica-Pinus koraiensis forest	Rosaceae	Fragaria	Fragaria orientalis	Quercus mongolica-Pinus koraiensis forest	10-H01	1*1m	20	1	0.15	2
Quercus mongolica-Pinus koraiensis forest	Umbelliferae	Peucedanum	Peucedanum praeruptorum	Quercus mongolica-Pinus koraiensis forest	10-H01	1*1m	20	2	0.2	2
Quercus mongolica-Pinus koraiensis forest	Cyperaceae	Carex	Carex leiorhyncha	Quercus mongolica-Pinus koraiensis forest	10-H02	1*1m	30	42	0.4	30
Quercus mongolica-Pinus koraiensis forest	Rosaceae	Filipendula	Filipendula palmata	Quercus mongolica-Pinus koraiensis forest	10-H02	1*1m	30	7	0.2	8
Quercus mongolica-Pinus koraiensis forest	Adiantaceae	Adiantum	Adiantum pedatum	Quercus mongolica-Pinus koraiensis forest	10-H03	1*1m	10	8	0.2	5
Quercus mongolica-Pinus koraiensis forest	Rosaceae	Filipendula	Filipendula palmata	Quercus mongolica-Pinus koraiensis forest	10-H03	1*1m	10	12	0.3	10
Quercus mongolica-Pinus koraiensis forest	Rosaceae	Filipendula	Filipendula palmata	Quercus mongolica-Pinus koraiensis forest	10-H04	1*1m	30	12	0.3	10
Quercus mongolica-Pinus koraiensis forest	Cyperaceae	Carex	Carex leiorhyncha	Quercus mongolica-Pinus koraiensis forest	10-H04	1*1m	30	30	0.25	15
Quercus mongolica-Pinus koraiensis forest	Umbelliferae	Sanicula	Sanicula rubriflora	Quercus mongolica-Pinus koraiensis forest	10-H04	1*1m	30	1	1.2	8
Quercus mongolica-Pinus koraiensis forest	Liliaceae	Lilium	Lilium distichum	Quercus mongolica-Pinus koraiensis forest	10-H04	1*1m	30	1	0.25	3
Quercus mongolica-Pinus koraiensis forest	Cannabaceae	Humulus	Humulus scandens	Quercus mongolica-Pinus koraiensis forest	10-H04	1*1m	30	1	0.2	3
Quercus mongolica-Pinus koraiensis forest	Cyperaceae	Carex	Carex leiorhyncha	Quercus mongolica-Pinus koraiensis forest	11-H01	1*1m	28	22	0.15	20
Quercus mongolica-Pinus koraiensis forest	Liliaceae	Lilium	Lilium distichum	Quercus mongolica-Pinus koraiensis forest	11-H01	1*1m	28	1	0.3	3
Quercus mongolica-Pinus koraiensis forest	Rubiaceae	Galium	Galium spurium	Quercus mongolica-Pinus koraiensis forest	11-H01	1*1m	28	9	0.1	2
Quercus mongolica-Pinus koraiensis forest	Liliaceae	Paris	Paris verticillata	Quercus mongolica-Pinus koraiensis forest	11-H01	1*1m	28	1	0.15	1
Quercus mongolica-Pinus koraiensis forest	Violaceae	Viola	Viola chaerophylloides	Quercus mongolica-Pinus koraiensis forest	11-H01	1*1m	28	22	0.2	2
Quercus mongolica-Pinus koraiensis forest	Liliaceae	Convallaria	Convallaria majalis	Quercus mongolica-Pinus koraiensis forest	11-H02	1*1m	30	3	0.2	5
Quercus mongolica-Pinus koraiensis forest	Cyperaceae	Carex	Carex leiorhyncha	Quercus mongolica-Pinus koraiensis forest	11-H02	1*1m	30	22	0.35	20
Quercus mongolica-Pinus koraiensis forest	Rubiaceae	Galium	Galium spurium	Quercus mongolica-Pinus koraiensis forest	11-H02	1*1m	30	14	0.2	5
Quercus mongolica-Pinus koraiensis forest	Umbelliferae	Ostericum	Ostericum grosseserratum	Quercus mongolica-Pinus koraiensis forest	11-H02	1*1m	30	3	0.06	2
Quercus mongolica-Pinus koraiensis forest	Fabaceae	Lathyrus	Lathyrus davidii	Quercus mongolica-Pinus koraiensis forest	11-H02	1*1m	30	5	0.12	5
Quercus mongolica-Pinus koraiensis forest	Labiatae	Meehania	Meehania urticifolia	Quercus mongolica-Pinus koraiensis forest	11-H02	1*1m	30	29	0.05	10
Quercus mongolica-Pinus koraiensis forest	Liliaceae	Lilium	Lilium distichum	Quercus mongolica-Pinus koraiensis forest	11-H03	1*1m	20	1	0.3	5
Quercus mongolica-Pinus koraiensis forest	Ranunculaceae	Enemion	Enemion raddeanum	Quercus mongolica-Pinus koraiensis forest	11-H03	1*1m	20	3	0.1	5
Quercus mongolica-Pinus koraiensis forest	Rubiaceae	Galium	Galium spurium	Quercus mongolica-Pinus koraiensis forest	11-H03	1*1m	20	10	0.15	10
Quercus mongolica-Pinus koraiensis forest	Adiantaceae	Adiantum	Adiantum pedatum	Quercus mongolica-Pinus koraiensis forest	11-H04	1*1m	28	32	0.3	20
Quercus mongolica-Pinus koraiensis forest	Adoxaceae	Adoxa	Adoxa moschatellina	Quercus mongolica-Pinus koraiensis forest	11-H04	1*1m	28	1	0.1	2
Quercus mongolica-Pinus koraiensis forest	Cyperaceae	Carex	Carex leiorhyncha	Quercus mongolica-Pinus koraiensis forest	11-H04	1*1m	28	6	0.25	10
Tilia-Pinus koraiensis forest	Chenopodiaceae	Chenopodium	Chenopodium album	Tilia-Pinus koraiensis forest	09-H01	1*1m	28	8	0.3	7
Tilia-Pinus koraiensis forest	Polemoniaceae	Polemonium	Polemonium caeruleum	Tilia-Pinus koraiensis forest	09-H01	1*1m	28	3	0.2	5
Tilia-Pinus koraiensis forest	Saxifragaceae	Chrysosplenium	Chrysosplenium lectus-cochleae	Tilia-Pinus koraiensis forest	09-H01	1*1m	28	29	0.05	4
Tilia-Pinus koraiensis forest	Oxalidaceae	Oxalis	Oxalis griffithii	Tilia-Pinus koraiensis forest	09-H01	1*1m	28	10	0.04	2
Tilia-Pinus koraiensis forest	Papaveraceae	Hylomecon	Hylomecon japonica	Tilia-Pinus koraiensis forest	09-H01	1*1m	28	10	0.07	4
Tilia-Pinus koraiensis forest	Urticaceae	Urtica	Urtica laetevirens	Tilia-Pinus koraiensis forest	09-H01	1*1m	28	3	0.4	5
Tilia-Pinus koraiensis forest	Urticaceae	Urtica	Urtica angustifolia	Tilia-Pinus koraiensis forest	09-H01	1*1m	28	2	0.3	3
Tilia-Pinus koraiensis forest	Umbelliferae	Ostericum	Ostericum sieboldii	Tilia-Pinus koraiensis forest	09-H01	1*1m	28	8	0.05	1
Tilia-Pinus koraiensis forest	Athyriaceae	Athyrium	Athyrium brevifrons	Tilia-Pinus koraiensis forest	09-H02	1*1m	40	1	0.7	33
Tilia-Pinus koraiensis forest	Ranunculaceae	Aconitum	Aconitum volubile	Tilia-Pinus koraiensis forest	09-H02	1*1m	40	2	0.5	2
Tilia-Pinus koraiensis forest	Compositae	Saussurea	Saussurea alatipes	Tilia-Pinus koraiensis forest	09-H02	1*1m	40	3	0.6	2
Tilia-Pinus koraiensis forest	Rosaceae	Filipendula	Filipendula palmata	Tilia-Pinus koraiensis forest	09-H02	1*1m	40	3	0.4	5
Tilia-Pinus koraiensis forest	Oxalidaceae	Oxalis	Oxalis griffithii	Tilia-Pinus koraiensis forest	09-H02	1*1m	40	25	0.04	2
Tilia-Pinus koraiensis forest	Saxifragaceae	Chrysosplenium	Chrysosplenium lectus-cochleae	Tilia-Pinus koraiensis forest	09-H02	1*1m	40	23	0.04	5
Tilia-Pinus koraiensis forest	Papaveraceae	Hylomecon	Hylomecon japonica	Tilia-Pinus koraiensis forest	09-H02	1*1m	40	4	0.04	1
Tilia-Pinus koraiensis forest	Urticaceae	Urtica	Urtica angustifolia	Tilia-Pinus koraiensis forest	09-H03	1*1m	17	17	0.4	5
Tilia-Pinus koraiensis forest	Umbelliferae	Ostericum	Ostericum sieboldii	Tilia-Pinus koraiensis forest	09-H03	1*1m	17	6	0.05	1
Tilia-Pinus koraiensis forest	Adoxaceae	Adoxa	Adoxa moschatellina	Tilia-Pinus koraiensis forest	09-H03	1*1m	17	1	0.07	0.1
Tilia-Pinus koraiensis forest	Cyperaceae	Carex	Carex leiorhyncha	Tilia-Pinus koraiensis forest	09-H04	1*1m	40	22	0.25	5
Tilia-Pinus koraiensis forest	Papaveraceae	Hylomecon	Hylomecon japonica	Tilia-Pinus koraiensis forest	09-H04	1*1m	40	42	0.07	15
Tilia-Pinus koraiensis forest	Athyriaceae	Athyrium	Athyrium brevifrons	Tilia-Pinus koraiensis forest	09-H04	1*1m	40	1	0.3	5
Tilia-Pinus koraiensis forest	Urticaceae	Urtica	Urtica angustifolia	Tilia-Pinus koraiensis forest	09-H04	1*1m	40	6	0.7	5
Tilia-Pinus koraiensis forest	Rosaceae	Filipendula	Filipendula palmata	Tilia-Pinus koraiensis forest	09-H04	1*1m	40	2	0.3	3
Tilia-Pinus koraiensis forest	Scrophulariaceae	Pseudolysimachion	Pseudolysimachion spurium	Tilia-Pinus koraiensis forest	05-H01	1*1m	10	1	0.6	3
Tilia-Pinus koraiensis forest	Equisetaceae	Equisetum	Equisetum hyemale	Tilia-Pinus koraiensis forest	05-H01	1*1m	10	2	0.6	1
Tilia-Pinus koraiensis forest	Rubiaceae	Galium	Galium spurium	Tilia-Pinus koraiensis forest	05-H01	1*1m	10	4	0.02	2
Tilia-Pinus koraiensis forest	Adoxaceae	Adoxa	Adoxa moschatellina	Tilia-Pinus koraiensis forest	05-H01	1*1m	10	4	0.3	3
Tilia-Pinus koraiensis forest	Cyperaceae	Carex	Carex leiorhyncha	Tilia-Pinus koraiensis forest	05-H01	1*1m	10	1	0.2	1
Tilia-Pinus koraiensis forest	Athyriaceae	Athyrium	Athyrium brevifrons	Tilia-Pinus koraiensis forest	05-H02	1*1m	16	7	0.3	1
Tilia-Pinus koraiensis forest	Saxifragaceae	Chrysosplenium	Chrysosplenium lectus-cochleae	Tilia-Pinus koraiensis forest	05-H02	1*1m	16	2	0.3	3
Tilia-Pinus koraiensis forest	Umbelliferae	Ostericum	Ostericum sieboldii	Tilia-Pinus koraiensis forest	05-H02	1*1m	16	34	0.05	3
Tilia-Pinus koraiensis forest	Rosaceae	Filipendula	Filipendula palmata	Tilia-Pinus koraiensis forest	05-H02	1*1m	16	5	0.3	5
Tilia-Pinus koraiensis forest	Adoxaceae	Adoxa	Adoxa moschatellina	Tilia-Pinus koraiensis forest	05-H02	1*1m	16	7	0.04	10
Tilia-Pinus koraiensis forest	Oxalidaceae	Oxalis	Oxalis griffithii	Tilia-Pinus koraiensis forest	05-H03	1*1m	20	6	0.02	1
Tilia-Pinus koraiensis forest	Umbelliferae	Ostericum	Ostericum sieboldii	Tilia-Pinus koraiensis forest	05-H03	1*1m	20	18	0.08	2
Tilia-Pinus koraiensis forest	Dryopteridaceae	Polystichum	Polystichum tripteron	Tilia-Pinus koraiensis forest	05-H03	1*1m	20	8	0.1	10
Tilia-Pinus koraiensis forest	Liliaceae	Maianthemum	Maianthemum bifolium	Tilia-Pinus koraiensis forest	05-H03	1*1m	20	4	0.02	1
Tilia-Pinus koraiensis forest	Saxifragaceae	Chrysosplenium	Chrysosplenium lectus-cochleae	Tilia-Pinus koraiensis forest	05-H03	1*1m	20	9	0.02	1
Tilia-Pinus koraiensis forest	Liliaceae	Asparagus	Asparagus oligoclonos	Tilia-Pinus koraiensis forest	05-H03	1*1m	20	6	0.01	10
Tilia-Pinus koraiensis forest	Cyperaceae	Carex	Carex breviculmis	Tilia-Pinus koraiensis forest	05-H03	1*1m	20	5	0.15	1
Tilia-Pinus koraiensis forest	Dryopteridaceae	Dryopteris	Dryopteris crassirhizoma	Tilia-Pinus koraiensis forest	05-H04	1*1m	58	1	0.6	55
Tilia-Pinus koraiensis forest	Umbelliferae	Ostericum	Ostericum sieboldii	Tilia-Pinus koraiensis forest	05-H04	1*1m	58	26	0.1	5
Tilia-Pinus koraiensis forest	Oxalidaceae	Oxalis	Oxalis griffithii	Tilia-Pinus koraiensis forest	05-H04	1*1m	58	11	0.04	2
Tilia-Pinus koraiensis forest	Athyriaceae	Athyrium	Athyrium brevifrons	Tilia-Pinus koraiensis forest	010-H01	1*1m	4	3	0.15	3
Tilia-Pinus koraiensis forest	Cyperaceae	Carex	Carex leiorhyncha	Tilia-Pinus koraiensis forest	010-H01	1*1m	4	4	0.15	2
Tilia-Pinus koraiensis forest	Chenopodiaceae	Chenopodium	Chenopodium album	Tilia-Pinus koraiensis forest	010-H01	1*1m	4	3	0.03	1
Tilia-Pinus koraiensis forest	Oxalidaceae	Oxalis	Oxalis griffithii	Tilia-Pinus koraiensis forest	10-H02	1*1m	10	54	0.06	8
Tilia-Pinus koraiensis forest	Liliaceae	Maianthemum	Maianthemum bifolium	Tilia-Pinus koraiensis forest	10-H02	1*1m	10	3	0.05	1
Tilia-Pinus koraiensis forest	Saxifragaceae	Chrysosplenium	Chrysosplenium lectus-cochleae	Tilia-Pinus koraiensis forest	10-H02	1*1m	10	6	0.2	3
Tilia-Pinus koraiensis forest	Primulaceae	Trientalis	Trientalis europaea	Tilia-Pinus koraiensis forest	10-H02	1*1m	10	3	0.03	1
Tilia-Pinus koraiensis forest	Dryopteridaceae	Dryopteris	Dryopteris crassirhizoma	Tilia-Pinus koraiensis forest	10-H03	1*1m	30	1	0.4	15
Tilia-Pinus koraiensis forest	Athyriaceae	Athyrium	Athyrium brevifrons	Tilia-Pinus koraiensis forest	10-H03	1*1m	30	2	0.15	5
Tilia-Pinus koraiensis forest	Urticaceae	Urtica	Urtica angustifolia	Tilia-Pinus koraiensis forest	10-H03	1*1m	30	18	0.15	10
Tilia-Pinus koraiensis forest	Saxifragaceae	Chrysosplenium	Chrysosplenium lectus-cochleae	Tilia-Pinus koraiensis forest	10-H03	1*1m	30	17	0.1	5
Tilia-Pinus koraiensis forest	Oxalidaceae	Oxalis	Oxalis griffithii	Tilia-Pinus koraiensis forest	10-H03	1*1m	30	4	0.05	1
Tilia-Pinus koraiensis forest	Umbelliferae	Ostericum	Ostericum sieboldii	Tilia-Pinus koraiensis forest	10-H04	1*1m	5	20	0.1	3
Tilia-Pinus koraiensis forest	Saxifragaceae	Chrysosplenium	Chrysosplenium lectus-cochleae	Tilia-Pinus koraiensis forest	10-H04	1*1m	5	4	0.15	8
Tilia-Pinus koraiensis forest	Liliaceae	Maianthemum	Maianthemum bifolium	Tilia-Pinus koraiensis forest	10-H04	1*1m	5	4	0.08	2
Ulmus davidiana var. Japonica-Pinus koraiensis forest	Athyriaceae	Athyrium	Athyrium brevifrons	Ulmus davidiana var. Japonica-Pinus koraiensis forest	04-H01	1*1m	20	1	0.8	5
Ulmus davidiana var. Japonica-Pinus koraiensis forest	Urticaceae	Urtica	Urtica angustifolia	Ulmus davidiana var. Japonica-Pinus koraiensis forest	04-H01	1*1m	20	4	0.15	15
Ulmus davidiana var. Japonica-Pinus koraiensis forest	Saxifragaceae	Chrysosplenium	Chrysosplenium sinicum	Ulmus davidiana var. Japonica-Pinus koraiensis forest	04-H01	1*1m	20	1	0.18	2
Ulmus davidiana var. Japonica-Pinus koraiensis forest	Umbelliferae	Ostericum	Ostericum sieboldii	Ulmus davidiana var. Japonica-Pinus koraiensis forest	04-H01	1*1m	20	2	0.1	2
Ulmus davidiana var. Japonica-Pinus koraiensis forest	Adoxaceae	Adoxa	Adoxa moschatellina	Ulmus davidiana var. Japonica-Pinus koraiensis forest	04-H01	1*1m	20	1	0.1	2
Ulmus davidiana var. Japonica-Pinus koraiensis forest	Gramineae	Agrostis	Agrostis clavata	Ulmus davidiana var. Japonica-Pinus koraiensis forest	04-H02	1*1m	20	21	0.25	10
Ulmus davidiana var. Japonica-Pinus koraiensis forest	Umbelliferae	Sanicula	Sanicula rubriflora	Ulmus davidiana var. Japonica-Pinus koraiensis forest	04-H02	1*1m	20	7	0.18	2
Ulmus davidiana var. Japonica-Pinus koraiensis forest	Urticaceae	Urtica	Urtica angustifolia	Ulmus davidiana var. Japonica-Pinus koraiensis forest	04-H02	1*1m	20	3	0.5	5
Ulmus davidiana var. Japonica-Pinus koraiensis forest	Umbelliferae	Ostericum	Ostericum sieboldii	Ulmus davidiana var. Japonica-Pinus koraiensis forest	04-H02	1*1m	20	4	0.04	1
Ulmus davidiana var. Japonica-Pinus koraiensis forest	Violaceae	Viola	Viola chaerophylloides	Ulmus davidiana var. Japonica-Pinus koraiensis forest	04-H02	1*1m	20	4	0.1	5
Ulmus davidiana var. Japonica-Pinus koraiensis forest	Gramineae	Agrostis	Agrostis clavata	Ulmus davidiana var. Japonica-Pinus koraiensis forest	04-H03	1*1m	33	32	0.3	20
Ulmus davidiana var. Japonica-Pinus koraiensis forest	Oxalidaceae	Oxalis	Oxalis griffithii	Ulmus davidiana var. Japonica-Pinus koraiensis forest	04-H04	1*1m	30	21	0.04	3
Ulmus davidiana var. Japonica-Pinus koraiensis forest	Chenopodiaceae	Chenopodium	Chenopodium album	Ulmus davidiana var. Japonica-Pinus koraiensis forest	04-H04	1*1m	30	7	0.2	3
Ulmus davidiana var. Japonica-Pinus koraiensis forest	Rosaceae	Filipendula	Filipendula palmata	Ulmus davidiana var. Japonica-Pinus koraiensis forest	04-H04	1*1m	30	7	0.3	4
Ulmus davidiana var. Japonica-Pinus koraiensis forest	Umbelliferae	Ostericum	Ostericum sieboldii	Ulmus davidiana var. Japonica-Pinus koraiensis forest	04-H04	1*1m	30	7	0.13	2
Ulmus davidiana var. Japonica-Pinus koraiensis forest	Cyperaceae	Carex	Carex breviculmis	Ulmus davidiana var. Japonica-Pinus koraiensis forest	04-H04	1*1m	30	7	0.3	10
Ulmus davidiana var. Japonica-Pinus koraiensis forest	Athyriaceae	Athyrium	Athyrium brevifrons	Ulmus davidiana var. Japonica-Pinus koraiensis forest	04-H04	1*1m	30	1	0.4	10
Ulmus davidiana var. Japonica-Pinus koraiensis forest	Labiatae	Phryma	Phryma leptostachya subsp. asiatica	Ulmus davidiana var. Japonica-Pinus koraiensis forest	04-H04	1*1m	30	2	0.6	5
Ulmus davidiana var. Japonica-Pinus koraiensis forest	Dryopteridaceae	Dryopteris	Dryopteris crassirhizoma	Ulmus davidiana var. Japonica-Pinus koraiensis forest	15-H01	1*1m	78	4	0.5	78
Ulmus davidiana var. Japonica-Pinus koraiensis forest	Oxalidaceae	Oxalis	Oxalis griffithii	Ulmus davidiana var. Japonica-Pinus koraiensis forest	15-H01	1*1m	78	35	0.1	3
Ulmus davidiana var. Japonica-Pinus koraiensis forest	Ranunculaceae	Enemion	Enemion raddeanum	Ulmus davidiana var. Japonica-Pinus koraiensis forest	15-H01	1*1m	78	2	0.04	2
Ulmus davidiana var. Japonica-Pinus koraiensis forest	Adoxaceae	Adoxa	Adoxa moschatellina	Ulmus davidiana var. Japonica-Pinus koraiensis forest	15-H01	1*1m	78	12	0.025	2
Ulmus davidiana var. Japonica-Pinus koraiensis forest	Rosaceae	Filipendula	Filipendula palmata	Ulmus davidiana var. Japonica-Pinus koraiensis forest	15-H02	1*1m	33	11	0.8	10
Ulmus davidiana var. Japonica-Pinus koraiensis forest	Chenopodiaceae	Chenopodium	Chenopodium album	Ulmus davidiana var. Japonica-Pinus koraiensis forest	15-H02	1*1m	33	6	0.5	5
Ulmus davidiana var. Japonica-Pinus koraiensis forest	Caprifoliaceae	Sambucus	Sambucus javanica	Ulmus davidiana var. Japonica-Pinus koraiensis forest	15-H02	1*1m	33	25	0.3	8
Ulmus davidiana var. Japonica-Pinus koraiensis forest	Compositae	Saussurea	Saussurea alatipes	Ulmus davidiana var. Japonica-Pinus koraiensis forest	15-H02	1*1m	33	15	0.3	5
Ulmus davidiana var. Japonica-Pinus koraiensis forest	Umbelliferae	Ostericum	Ostericum sieboldii	Ulmus davidiana var. Japonica-Pinus koraiensis forest	15-H02	1*1m	33	13	0.1	2
Ulmus davidiana var. Japonica-Pinus koraiensis forest	Cyperaceae	Carex	Carex leiorhyncha	Ulmus davidiana var. Japonica-Pinus koraiensis forest	15-H03	1*1m	30	7	0.3	5
Ulmus davidiana var. Japonica-Pinus koraiensis forest	Rosaceae	Filipendula	Filipendula palmata	Ulmus davidiana var. Japonica-Pinus koraiensis forest	15-H03	1*1m	30	5	0.35	3
Ulmus davidiana var. Japonica-Pinus koraiensis forest	Compositae	Parasenecio	Parasenecio hastatus	Ulmus davidiana var. Japonica-Pinus koraiensis forest	15-H03	1*1m	30	9	0.45	10
Ulmus davidiana var. Japonica-Pinus koraiensis forest	Urticaceae	Urtica	Urtica angustifolia	Ulmus davidiana var. Japonica-Pinus koraiensis forest	15-H03	1*1m	30	2	0.23	2
Ulmus davidiana var. Japonica-Pinus koraiensis forest	Ranunculaceae	Enemion	Enemion raddeanum	Ulmus davidiana var. Japonica-Pinus koraiensis forest	15-H03	1*1m	30	3	0.25	2
Ulmus davidiana var. Japonica-Pinus koraiensis forest	Saxifragaceae	Chrysosplenium	Chrysosplenium lectus-cochleae	Ulmus davidiana var. Japonica-Pinus koraiensis forest	15-H03	1*1m	30	20	0.2	10
Ulmus davidiana var. Japonica-Pinus koraiensis forest	Malvaceae	Abutilon	Abutilon theophrasti	Ulmus davidiana var. Japonica-Pinus koraiensis forest	15-H03	1*1m	30	5	0.05	1
Ulmus davidiana var. Japonica-Pinus koraiensis forest	Cyperaceae	Carex	Carex leiorhyncha	Ulmus davidiana var. Japonica-Pinus koraiensis forest	15-H04	1*1m	25	3	0.4	4
Ulmus davidiana var. Japonica-Pinus koraiensis forest	Saxifragaceae	Chrysosplenium	Chrysosplenium lectus-cochleae	Ulmus davidiana var. Japonica-Pinus koraiensis forest	15-H04	1*1m	25	59	0.04	16
Ulmus davidiana var. Japonica-Pinus koraiensis forest	Cruciferae	Cardamine	Cardamine leucantha	Ulmus davidiana var. Japonica-Pinus koraiensis forest	15-H04	1*1m	25	3	0.3	5
Ulmus davidiana var. Japonica-Pinus koraiensis forest	Papaveraceae	Hylomecon	Hylomecon japonica	Ulmus davidiana var. Japonica-Pinus koraiensis forest	13-H01	1*1m	6	38	0.4	1
Ulmus davidiana var. Japonica-Pinus koraiensis forest	Rosaceae	Filipendula	Filipendula palmata	Ulmus davidiana var. Japonica-Pinus koraiensis forest	13-H01	1*1m	6	7	0.2	3
Ulmus davidiana var. Japonica-Pinus koraiensis forest	Compositae	Saussurea	Saussurea alatipes	Ulmus davidiana var. Japonica-Pinus koraiensis forest	13-H01	1*1m	6	15	0.6	5
Ulmus davidiana var. Japonica-Pinus koraiensis forest	Athyriaceae	Athyrium	Athyrium brevifrons	Ulmus davidiana var. Japonica-Pinus koraiensis forest	13-H01	1*1m	6	5	0.5	8
Ulmus davidiana var. Japonica-Pinus koraiensis forest	Cannabaceae	Humulus	Humulus scandens	Ulmus davidiana var. Japonica-Pinus koraiensis forest	13-H01	1*1m	6	3	1.2	5
Ulmus davidiana var. Japonica-Pinus koraiensis forest	Rosaceae	Filipendula	Filipendula palmata	Ulmus davidiana var. Japonica-Pinus koraiensis forest	13-H02	1*1m	15	3	0.4	5
Ulmus davidiana var. Japonica-Pinus koraiensis forest	Chenopodiaceae	Chenopodium	Chenopodium album	Ulmus davidiana var. Japonica-Pinus koraiensis forest	13-H02	1*1m	15	5	0.15	3
Ulmus davidiana var. Japonica-Pinus koraiensis forest	Saxifragaceae	Chrysosplenium	Chrysosplenium lectus-cochleae	Ulmus davidiana var. Japonica-Pinus koraiensis forest	13-H02	1*1m	15	38	0.15	5
Ulmus davidiana var. Japonica-Pinus koraiensis forest	Rosaceae	Geum	Geum aleppicum	Ulmus davidiana var. Japonica-Pinus koraiensis forest	13-H03	1*1m	33	6	0.45	5
Ulmus davidiana var. Japonica-Pinus koraiensis forest	Saxifragaceae	Chrysosplenium	Chrysosplenium lectus-cochleae	Ulmus davidiana var. Japonica-Pinus koraiensis forest	13-H03	1*1m	33	7	0.2	5
Ulmus davidiana var. Japonica-Pinus koraiensis forest	Urticaceae	Urtica	Urtica angustifolia	Ulmus davidiana var. Japonica-Pinus koraiensis forest	13-H03	1*1m	33	11	0.7	10
Ulmus davidiana var. Japonica-Pinus koraiensis forest	Urticaceae	Urtica	Urtica laetevirens	Ulmus davidiana var. Japonica-Pinus koraiensis forest	13-H03	1*1m	33	5	0.65	5
Ulmus davidiana var. Japonica-Pinus koraiensis forest	Umbelliferae	Ostericum	Ostericum sieboldii	Ulmus davidiana var. Japonica-Pinus koraiensis forest	13-H03	1*1m	33	5	0.07	1
Ulmus davidiana var. Japonica-Pinus koraiensis forest	Rosaceae	Geum	Geum aleppicum	Ulmus davidiana var. Japonica-Pinus koraiensis forest	13-H04	1*1m	30	6	0.4	8
Ulmus davidiana var. Japonica-Pinus koraiensis forest	Rosaceae	Agrimonia	Agrimonia pilosa	Ulmus davidiana var. Japonica-Pinus koraiensis forest	13-H04	1*1m	30	5	0.25	15
Ulmus davidiana var. Japonica-Pinus koraiensis forest	Athyriaceae	Athyrium	Athyrium brevifrons	Ulmus davidiana var. Japonica-Pinus koraiensis forest	13-H04	1*1m	30	3	0.15	8
Ulmus davidiana var. Japonica-Pinus koraiensis forest	Compositae	Artemisia	Artemisia stolonifera	Ulmus davidiana var. Japonica-Pinus koraiensis forest	13-H04	1*1m	30	1	0.3	2
Ulmus davidiana var. Japonica-Pinus koraiensis forest	Umbelliferae	Ostericum	Ostericum sieboldii	Ulmus davidiana var. Japonica-Pinus koraiensis forest	13-H04	1*1m	30	7	0.1	2
Ulmus davidiana var. Japonica-Pinus koraiensis forest	Oxalidaceae	Oxalis	Oxalis griffithii	Ulmus davidiana var. Japonica-Pinus koraiensis forest	13-H04	1*1m	30	6	0.05	2
Ulmus davidiana var. Japonica-Pinus koraiensis forest	Liliaceae	Maianthemum	Maianthemum bifolium	Ulmus davidiana var. Japonica-Pinus koraiensis forest	13-H04	1*1m	30	5	0.07	2
Ulmus davidiana var. Japonica-Pinus koraiensis forest	Saxifragaceae	Chrysosplenium	Chrysosplenium lectus-cochleae	Ulmus davidiana var. Japonica-Pinus koraiensis forest	13-H04	1*1m	30	3	0.05	2
Ulmus davidiana var. Japonica-Pinus koraiensis forest	Caryophyllaceae	Stellaria	Stellaria radians	Ulmus davidiana var. Japonica-Pinus koraiensis forest	13-H04	1*1m	20	7	0.03	2
